# Supplementary material for: Soil classification predicts differences in prokaryotic communities across a range of geographically distant soils once pH is accounted for
Source: Sci Rep. 2017 Mar 28;7:45369. doi: 10.1038/srep45369 (PMC5368985; doi:10.1038/srep45369)
Supplement: Supplementary Dataset 1 [file srep45369-s2.xls]

## Sheet: By Sample Name
Sample Name	LandUse	Region	CECme100g	pH	VolumeWeightgmL	ASCPRetnperc	OrganicMatterperc	SulphateSmgkg	OrganicSmgkg	TotalSmgkg	OlsenPmgL	ResinPmgkg	TotalPmgkg	MagnesiumBSperc	PotassiumBSperc	SodiumBSperc	Boronmgkg	Ironmgkg	Manganesemgkg	Coppermgkg	TotalCoppermgkg	Zincmgkg	Cobaltmgkg	TotalCobaltmgkg	TotalSeleniummgkg	TotalMolybdenummgkg	TotalCadmiummgkg	TotalCalciummgkg	TotalCarbonperc	TotalNitrogenperc	CNRatio	AvailiableNkgha	MineralisableNmgkg	AMNTNRatioperc	Latitude	Longitude	Soil Subgroup	SoilOrder
AF5.A	Sheep+Beef	Otago	20	5.6	0.75	18	8	3	3	438	8	23	725	7.9	2.7	0.5	0.7	528	442	1.6	14	5.1	3.7	11.8	0.2	0.5	0.12	2630	4.6	0.4	11.5	141	251	6.2	-45.8031	170.129	Typic Firm Brown	Brown
AF6.A	Sheep+Beef	Otago	20	5.6	0.75	18	8	3	3	438	8	23	725	7.9	2.7	0.5	0.7	528	442	1.6	14	5.1	3.7	11.8	0.2	0.5	0.12	2630	4.6	0.4	11.5	141	251	6.2	-45.8031	170.129	Typic Firm Brown	Brown
AF7.A	Sheep+Beef	Otago	20	5.6	0.75	18	8	3	3	438	8	23	725	7.9	2.7	0.5	0.7	528	442	1.6	14	5.1	3.7	11.8	0.2	0.5	0.12	2630	4.6	0.4	11.5	141	251	6.2	-45.8031	170.129	Typic Firm Brown	Brown
Arari1.A	Dairy	South Canterbury	27	5.6	0.81	20	8.1	25	6	818	36	107	1209	14.4	2.4	0.9	1.4	1106	83	2.6	9	7.4	1.2	6	0.3	0.5	0.3	8700	4.7	0.45	10.5	149	245	5.4	-44.1564	171.304	Mottled Immature Pallic	Pallic
Arari12.A	Dairy	South Canterbury	27	5.6	0.81	20	8.1	25	6	818	36	107	1209	14.4	2.4	0.9	1.4	1106	83	2.6	9	7.4	1.2	6	0.3	0.5	0.3	8700	4.7	0.45	10.5	149	245	5.4	-44.1564	171.304	Mottled Immature Pallic	Pallic
Arari3.A	Dairy	South Canterbury	27	5.6	0.81	20	8.1	25	6	818	36	107	1209	14.4	2.4	0.9	1.4	1106	83	2.6	9	7.4	1.2	6	0.3	0.5	0.3	8700	4.7	0.45	10.5	149	245	5.4	-44.1564	171.304	Mottled Immature Pallic	Pallic
AV1.A	High Country	North Canterbury	23	5.9	0.73	21	10.4	5	8	534	9	47	716	9.6	5.5	0.4	0.8	468	372	1.7	9	2.6	2.4	8.9	0.2	0.6	0.17	4160	0	0.56	10.7	104	189	3.4	-43.3356	171.862	Typic Immature Pallic	Pallic
AV10.A	High Country	North Canterbury	23	5.9	0.73	21	10.4	5	8	534	9	47	716	9.6	5.5	0.4	0.8	468	372	1.7	9	2.6	2.4	8.9	0.2	0.6	0.17	4160	0	0.56	10.7	104	189	3.4	-43.3356	171.862	Typic Immature Pallic	Pallic
AV3.A	High Country	North Canterbury	23	5.9	0.73	21	10.4	5	8	534	9	47	716	9.6	5.5	0.4	0.8	468	372	1.7	9	2.6	2.4	8.9	0.2	0.6	0.17	4160	0	0.56	10.7	104	189	3.4	-43.3356	171.862	Typic Immature Pallic	Pallic
Back2.A	Dairy	South Canterbury	20	6.3	0.82	15	6.1	12	7	439	19	59	683	6.4	1.3	1.4	0.9	723	267	1.3	4	2	1.7	6.1	0.3	0.4	0.2	6760	3.5	0.34	10.5	93	152	4.5	-44.5414	170.977	Fragic Perch-gley Pallic	Pallic
Back4.A	Dairy	South Canterbury	20	6.3	0.82	15	6.1	12	7	439	19	59	683	6.4	1.3	1.4	0.9	723	267	1.3	4	2	1.7	6.1	0.3	0.4	0.2	6760	3.5	0.34	10.5	93	152	4.5	-44.5414	170.977	Fragic Perch-gley Pallic	Pallic
Back6.A	Dairy	South Canterbury	20	6.3	0.82	15	6.1	12	7	439	19	59	683	6.4	1.3	1.4	0.9	723	267	1.3	4	2	1.7	6.1	0.3	0.4	0.2	6760	3.5	0.34	10.5	93	152	4.5	-44.5414	170.977	Fragic Perch-gley Pallic	Pallic
BMS10.A	High Country	North Canterbury	22	5.3	0.74	45	9.6	5	7	530	15	36	837	6.8	3.2	0.3	0.7	380	165	1.9	12	3.6	1.9	9.7	0.2	0.7	0.17	2310	5.6	0.49	11.3	66	119	2.4	-43.3372	171.927	Acidic Orthic Brown	Brown
BMS7.A	High Country	North Canterbury	22	5.3	0.74	45	9.6	5	7	530	15	36	837	6.8	3.2	0.3	0.7	380	165	1.9	12	3.6	1.9	9.7	0.2	0.7	0.17	2310	5.6	0.49	11.3	66	119	2.4	-43.3372	171.927	Acidic Orthic Brown	Brown
BMS9.A	High Country	North Canterbury	22	5.3	0.74	45	9.6	5	7	530	15	36	837	6.8	3.2	0.3	0.7	380	165	1.9	12	3.6	1.9	9.7	0.2	0.7	0.17	2310	5.6	0.49	11.3	66	119	2.4	-43.3372	171.927	Acidic Orthic Brown	Brown
CFA1.A	Sheep+Beef	Southland	28	6.2	0.69	59	12.6	5	12	532	8	25	692	3.9	1.7	0.9	1.3	655	112	1.5	7	1.9	0.8	3.9	0.7	0.5	0.25	4530	7.3	0.54	13.4	85	163	3	-46.4503	168.948	Acidic-pedal Allophanic Brown	Brown
CFA10.A	Sheep+Beef	Southland	28	6.2	0.69	59	12.6	5	12	532	8	25	692	3.9	1.7	0.9	1.3	655	112	1.5	7	1.9	0.8	3.9	0.7	0.5	0.25	4530	7.3	0.54	13.4	85	163	3	-46.4503	168.948	Acidic-pedal Allophanic Brown	Brown
CFA11.A	Sheep+Beef	Southland	28	6.2	0.69	59	12.6	5	12	532	8	25	692	3.9	1.7	0.9	1.3	655	112	1.5	7	1.9	0.8	3.9	0.7	0.5	0.25	4530	7.3	0.54	13.4	85	163	3	-46.4503	168.948	Acidic-pedal Allophanic Brown	Brown
CFB1.A	Sheep+Beef	Southland	28	6	0.65	68	14.1	12	14	538	5	16	525	3.8	1.2	1.1	1.8	397	52	1.6	12	2.3	0.2	3	0.9	0.4	0.09	3930	8.2	0.55	14.8	83	170	3.1	-46.4547	168.957	Acidic Firm Brown	Brown
CFB5.A	Sheep+Beef	Southland	28	6	0.65	68	14.1	12	14	538	5	16	525	3.8	1.2	1.1	1.8	397	52	1.6	12	2.3	0.2	3	0.9	0.4	0.09	3930	8.2	0.55	14.8	83	170	3.1	-46.4547	168.957	Acidic Firm Brown	Brown
CFB8.A	Sheep+Beef	Southland	28	6	0.65	68	14.1	12	14	538	5	16	525	3.8	1.2	1.1	1.8	397	52	1.6	12	2.3	0.2	3	0.9	0.4	0.09	3930	8.2	0.55	14.8	83	170	3.1	-46.4547	168.957	Acidic Firm Brown	Brown
CFS11.A	High Country	Southland	32	5.2	0.7	42	10.6	4	6	586	9	37	885	8.5	3.1	0.4	1.1	525	338	1.7	19	4.2	3.7	18.7	0.2	0.5	0.23	5690	6.1	0.61	10.1	160	303	5	-45.7281	168.684	Typic Acid Brown	Brown
CFS4.A	High Country	Southland	32	5.2	0.7	42	10.6	4	6	586	9	37	885	8.5	3.1	0.4	1.1	525	338	1.7	19	4.2	3.7	18.7	0.2	0.5	0.23	5690	6.1	0.61	10.1	160	303	5	-45.7281	168.684	Typic Acid Brown	Brown
CFS5.A	High Country	Southland	32	5.2	0.7	42	10.6	4	6	586	9	37	885	8.5	3.1	0.4	1.1	525	338	1.7	19	4.2	3.7	18.7	0.2	0.5	0.23	5690	6.1	0.61	10.1	160	303	5	-45.7281	168.684	Typic Acid Brown	Brown
CL10.A	High Country	Otago	22	6	0.78	27	6.8	4	6	394	8	27	620	4.4	1.7	0.8	0.7	567	21	0.7	6	0.8	0.2	2	0.3	0.4	0.11	3560	3.9	0.44	8.9	74	126	2.9	-45.4672	170.298	Mottled Laminar Pallic	Pallic
CL5.A	High Country	Otago	22	6	0.78	27	6.8	4	6	394	8	27	620	4.4	1.7	0.8	0.7	567	21	0.7	6	0.8	0.2	2	0.3	0.4	0.11	3560	3.9	0.44	8.9	74	126	2.9	-45.4672	170.298	Mottled Laminar Pallic	Pallic
CL9.A	High Country	Otago	22	6	0.78	27	6.8	4	6	394	8	27	620	4.4	1.7	0.8	0.7	567	21	0.7	6	0.8	0.2	2	0.3	0.4	0.11	3560	3.9	0.44	8.9	74	126	2.9	-45.4672	170.298	Mottled Laminar Pallic	Pallic
GH12.A	Sheep+Beef	South Canterbury	15	6.1	0.93	15	5.8	13	5	394	35	81	836	9.9	4.9	1.4	0.8	652	262	1.1	4	2.8	2.4	6.8	0.2	0.5	0.25	6080	3.4	0.31	10.8	73	104	3.3	-44.3056	170.873	Mottled Fragic Pallic	Pallic
GH3.A	Sheep+Beef	South Canterbury	15	6.1	0.93	15	5.8	13	5	394	35	81	836	9.9	4.9	1.4	0.8	652	262	1.1	4	2.8	2.4	6.8	0.2	0.5	0.25	6080	3.4	0.31	10.8	73	104	3.3	-44.3056	170.873	Mottled Fragic Pallic	Pallic
GH4.A	Sheep+Beef	South Canterbury	15	6.1	0.93	15	5.8	13	5	394	35	81	836	9.9	4.9	1.4	0.8	652	262	1.1	4	2.8	2.4	6.8	0.2	0.5	0.25	6080	3.4	0.31	10.8	73	104	3.3	-44.3056	170.873	Mottled Fragic Pallic	Pallic
Gift11.A	Dairy	North Canterbury	23	6.2	0.78	20	5.8	8	7	502	42	114	1094	12.5	4.8	0.8	0.9	479	179	2.6	12	8.2	2.3	12.3	0.2	0.8	0.28	7160	3.4	0.42	7.9	80	138	3.3	-43.6583	172.158	Typic Immature Pallic	Pallic
Gift5.A	Dairy	North Canterbury	23	6.2	0.78	20	5.8	8	7	502	42	114	1094	12.5	4.8	0.8	0.9	479	179	2.6	12	8.2	2.3	12.3	0.2	0.8	0.28	7160	3.4	0.42	7.9	80	138	3.3	-43.6583	172.158	Typic Immature Pallic	Pallic
Gift9.A	Dairy	North Canterbury	23	6.2	0.78	20	5.8	8	7	502	42	114	1094	12.5	4.8	0.8	0.9	479	179	2.6	12	8.2	2.3	12.3	0.2	0.8	0.28	7160	3.4	0.42	7.9	80	138	3.3	-43.6583	172.158	Typic Immature Pallic	Pallic
Ground12.A	Dairy	North Canterbury	18	5.5	0.82	22	6.7	5	7	398	30	62	859	9.4	2.6	0.9	0.9	600	185	2.5	11	3.5	2.3	9.4	0.2	0.5	0.22	3660	3.9	0.36	10.7	78	109	3	-43.6658	172.264	Typic Orthic Gley	Gley
Ground6.A	Dairy	North Canterbury	18	5.5	0.82	22	6.7	5	7	398	30	62	859	9.4	2.6	0.9	0.9	600	185	2.5	11	3.5	2.3	9.4	0.2	0.5	0.22	3660	3.9	0.36	10.7	78	109	3	-43.6658	172.264	Typic Orthic Gley	Gley
Ground9.A	Dairy	North Canterbury	18	5.5	0.82	22	6.7	5	7	398	30	62	859	9.4	2.6	0.9	0.9	600	185	2.5	11	3.5	2.3	9.4	0.2	0.5	0.22	3660	3.9	0.36	10.7	78	109	3	-43.6658	172.264	Typic Orthic Gley	Gley
JK11.A	High Country	Southland	28	5.1	0.61	44	13.2	4	7	571	6	28	661	5.9	2.4	0.5	1.1	512	72	1	10	4.4	0.2	5.1	0.2	0.3	0.1	3220	7.1	0.56	13.5	109	237	4.2	-45.7478	168.587	Typic Acid Brown	Brown
JK5.A	High Country	Southland	28	5.1	0.61	44	13.2	4	7	571	6	28	661	5.9	2.4	0.5	1.1	512	72	1	10	4.4	0.2	5.1	0.2	0.3	0.1	3220	7.1	0.56	13.5	109	237	4.2	-45.7478	168.587	Typic Acid Brown	Brown
JK8.A	High Country	Southland	28	5.1	0.61	44	13.2	4	7	571	6	28	661	5.9	2.4	0.5	1.1	512	72	1	10	4.4	0.2	5.1	0.2	0.3	0.1	3220	7.1	0.56	13.5	109	237	4.2	-45.7478	168.587	Typic Acid Brown	Brown
KA5.A	Dairy	Otago	22	5.6	0.8	18	5.4	30	4	335	45	105	1178	13.3	2.5	0.9	1	2370	219	6.8	18	8.6	3.7	11.9	0.3	0.5	0.31	3650	3.1	0.4	7.8	66	111	2.8	-45.8736	170.194	Typic Orthic Gley	Gley
KA6.A	Dairy	Otago	22	5.6	0.8	18	5.4	30	4	335	45	105	1178	13.3	2.5	0.9	1	2370	219	6.8	18	8.6	3.7	11.9	0.3	0.5	0.31	3650	3.1	0.4	7.8	66	111	2.8	-45.8736	170.194	Typic Orthic Gley	Gley
KA8.A	Dairy	Otago	22	5.6	0.8	18	5.4	30	4	335	45	105	1178	13.3	2.5	0.9	1	2370	219	6.8	18	8.6	3.7	11.9	0.3	0.5	0.31	3650	3.1	0.4	7.8	66	111	2.8	-45.8736	170.194	Typic Orthic Gley	Gley
LH10.A	Dairy	Otago	43	5.8	0.59	44	17.5	61	8	1559	26	103	1586	10.3	1.8	0.9	1.8	2150	262	11.2	25	12.5	5.8	19.1	0.6	1.3	0.51	6550	10.1	0.89	11.3	69	155	1.7	-45.9231	170.151	Peaty Orthic Gley	Gley
LH2.A	Dairy	Otago	43	5.8	0.59	44	17.5	61	8	1559	26	103	1586	10.3	1.8	0.9	1.8	2150	262	11.2	25	12.5	5.8	19.1	0.6	1.3	0.51	6550	10.1	0.89	11.3	69	155	1.7	-45.9231	170.151	Peaty Orthic Gley	Gley
LH3.A	Dairy	Otago	43	5.8	0.59	44	17.5	61	8	1559	26	103	1586	10.3	1.8	0.9	1.8	2150	262	11.2	25	12.5	5.8	19.1	0.6	1.3	0.51	6550	10.1	0.89	11.3	69	155	1.7	-45.9231	170.151	Peaty Orthic Gley	Gley
MobhA4.A	Dairy	Southland	16	5.9	0.95	34	8	8	8	474	21	44	744	6.5	5	1	0.7	692	52	1.7	6	1.9	0.3	2.5	0.4	0.5	0.15	6470	4.6	0.38	12	82	115	3	-46.1453	168.899	Mottled-acidic Fluvial Recent	Recent
MobhA6.A	Dairy	Southland	16	5.9	0.95	34	8	8	8	474	21	44	744	6.5	5	1	0.7	692	52	1.7	6	1.9	0.3	2.5	0.4	0.5	0.15	6470	4.6	0.38	12	82	115	3	-46.1453	168.899	Mottled-acidic Fluvial Recent	Recent
MobhA7.A	Dairy	Southland	16	5.9	0.95	34	8	8	8	474	21	44	744	6.5	5	1	0.7	692	52	1.7	6	1.9	0.3	2.5	0.4	0.5	0.15	6470	4.6	0.38	12	82	115	3	-46.1453	168.899	Mottled-acidic Fluvial Recent	Recent
MobhB2.A	Dairy	Southland	28	5.8	0.73	34	9.3	15	11	474	40	109	1437	10.2	3.4	0.9	0.9	2290	142	4.2	12	4.1	1.4	6.8	0.4	0.7	0.35	6550	5.4	0.53	10.1	124	227	4.3	-46.1694	168.886	Mottled-acidic Fluvial Recent	Recent
MobhB4.A	Dairy	Southland	28	5.8	0.73	34	9.3	15	11	474	40	109	1437	10.2	3.4	0.9	0.9	2290	142	4.2	12	4.1	1.4	6.8	0.4	0.7	0.35	6550	5.4	0.53	10.1	124	227	4.3	-46.1694	168.886	Mottled-acidic Fluvial Recent	Recent
MobhB7.A	Dairy	Southland	28	5.8	0.73	34	9.3	15	11	474	40	109	1437	10.2	3.4	0.9	0.9	2290	142	4.2	12	4.1	1.4	6.8	0.4	0.7	0.35	6550	5.4	0.53	10.1	124	227	4.3	-46.1694	168.886	Mottled-acidic Fluvial Recent	Recent
Mur1.A	High Country	South Canterbury	28	5.2	0.66	52	14.1	7	8	820	23	48	924	7.2	4.9	0.4	1.4	1029	69	1.2	8	5.9	0.2	2.3	0.4	1	0.15	3570	8.2	0.65	12.6	135	273	4.2	-44.2764	170.719	Typic Orthic Brown	Brown
Mur4.A	High Country	South Canterbury	28	5.2	0.66	52	14.1	7	8	820	23	48	924	7.2	4.9	0.4	1.4	1029	69	1.2	8	5.9	0.2	2.3	0.4	1	0.15	3570	8.2	0.65	12.6	135	273	4.2	-44.2764	170.719	Typic Orthic Brown	Brown
Mur5.A	High Country	South Canterbury	28	5.2	0.66	52	14.1	7	8	820	23	48	924	7.2	4.9	0.4	1.4	1029	69	1.2	8	5.9	0.2	2.3	0.4	1	0.15	3570	8.2	0.65	12.6	135	273	4.2	-44.2764	170.719	Typic Orthic Brown	Brown
Opawa10.A	High Country	South Canterbury	32	5.2	0.69	48	13.5	5	11	978	19	45	1189	8.7	4.3	0.4	1.2	1127	198	2.6	16	9.1	0.8	7.1	0.3	0.6	0.32	3760	7.8	0.76	13.5	130	252	3.3	-44.2406	170.709	Typic Orthic Brown	Brown
Opawa12.A	High Country	South Canterbury	32	5.2	0.69	48	13.5	5	11	978	19	45	1189	8.7	4.3	0.4	1.2	1127	198	2.6	16	9.1	0.8	7.1	0.3	0.6	0.32	3760	7.8	0.76	13.5	130	252	3.3	-44.2406	170.709	Typic Orthic Brown	Brown
Opawa4.A	High Country	South Canterbury	32	5.2	0.69	48	13.5	5	11	978	19	45	1189	8.7	4.3	0.4	1.2	1127	198	2.6	16	9.1	0.8	7.1	0.3	0.6	0.32	3760	7.8	0.76	13.5	130	252	3.3	-44.2406	170.709	Typic Orthic Brown	Brown
SB10.A	Sheep+Beef	South Canterbury	19	6	0.84	15	6.8	3	4	365	5	23	419	9.3	1.4	2	0.8	396	161	0.7	4	1.5	1.5	5	0.2	0.5	0.12	5910	3.9	0.32	12.3	79	125	3.9	-43.3997	171.242	Mottled Fragic Pallic	Pallic
SB12.A	Sheep+Beef	South Canterbury	19	6	0.84	15	6.8	3	4	365	5	23	419	9.3	1.4	2	0.8	396	161	0.7	4	1.5	1.5	5	0.2	0.5	0.12	5910	3.9	0.32	12.3	79	125	3.9	-43.3997	171.242	Mottled Fragic Pallic	Pallic
SB4.A	Sheep+Beef	South Canterbury	19	6	0.84	15	6.8	3	4	365	5	23	419	9.3	1.4	2	0.8	396	161	0.7	4	1.5	1.5	5	0.2	0.5	0.12	5910	3.9	0.32	12.3	79	125	3.9	-43.3997	171.242	Mottled Fragic Pallic	Pallic
Smail4.A	Sheep+Beef	Otago	24	6.3	0.81	15	8.9	15	8	495	26	81	794	9	4.4	0.9	1.1	1262	194	2.2	6	3.7	0.7	2.6	0.3	0.5	0.16	4550	5.1	0.46	11.1	139	228	4.9	-45.8936	170.15	Mottled Fragic Pallic	Pallic
Smail5.A	Sheep+Beef	Otago	24	6.3	0.81	15	8.9	15	8	495	26	81	794	9	4.4	0.9	1.1	1262	194	2.2	6	3.7	0.7	2.6	0.3	0.5	0.16	4550	5.1	0.46	11.1	139	228	4.9	-45.8936	170.15	Mottled Fragic Pallic	Pallic
Smail8.A	Sheep+Beef	Otago	24	6.3	0.81	15	8.9	15	8	495	26	81	794	9	4.4	0.9	1.1	1262	194	2.2	6	3.7	0.7	2.6	0.3	0.5	0.16	4550	5.1	0.46	11.1	139	228	4.9	-45.8936	170.15	Mottled Fragic Pallic	Pallic
SS11.A	High Country	Otago	20	5.5	0.86	24	6.9	2	5	491	17	31	679	5.5	1.8	0.6	0.9	335	171	0.8	5	2.3	0.8	4	0.2	0.5	0.16	2580	4	0.39	10.2	107	166	4.2	-45.4544	170.305	Mottled Laminar Pallic	Pallic
SS5.A	High Country	Otago	20	5.5	0.86	24	6.9	2	5	491	17	31	679	5.5	1.8	0.6	0.9	335	171	0.8	5	2.3	0.8	4	0.2	0.5	0.16	2580	4	0.39	10.2	107	166	4.2	-45.4544	170.305	Mottled Laminar Pallic	Pallic
SS9.A	High Country	Otago	20	5.5	0.86	24	6.9	2	5	491	17	31	679	5.5	1.8	0.6	0.9	335	171	0.8	5	2.3	0.8	4	0.2	0.5	0.16	2580	4	0.39	10.2	107	166	4.2	-45.4544	170.305	Mottled Laminar Pallic	Pallic
Tar10.A	Dairy	North Canterbury	19	5.4	0.82	23	9.5	5	6	510	15	35	724	6.6	3.7	0.7	0.7	395	76	0.8	5	2	0.7	4.2	0.2	0.5	0.18	3350	5.5	0.52	0	100	162	3.1	-43.4094	172.46	Weathered Orthic Recent	Recent
Tar12.A	Dairy	North Canterbury	19	5.4	0.82	23	9.5	5	6	510	15	35	724	6.6	3.7	0.7	0.7	395	76	0.8	5	2	0.7	4.2	0.2	0.5	0.18	3350	5.5	0.52	0	100	162	3.1	-43.4094	172.46	Weathered Orthic Recent	Recent
Tar5.A	Dairy	North Canterbury	19	5.4	0.82	23	9.5	5	6	510	15	35	724	6.6	3.7	0.7	0.7	395	76	0.8	5	2	0.7	4.2	0.2	0.5	0.18	3350	5.5	0.52	0	100	162	3.1	-43.4094	172.46	Weathered Orthic Recent	Recent
Woo10.A	Dairy	North Canterbury	18	5.9	0.96	39	8.6	4	6	446	20	45	733	5	2.8	0.8	0.8	313	44	0.4	4	1.7	0.5	4.8	0.2	0.5	0.21	3600	5	0.45	0	80	111	2.5	-43.3519	172.163	Pallic Firm Brown	Brown
Woo2.A	Dairy	North Canterbury	18	5.9	0.96	39	8.6	4	6	446	20	45	733	5	2.8	0.8	0.8	313	44	0.4	4	1.7	0.5	4.8	0.2	0.5	0.21	3600	5	0.45	0	80	111	2.5	-43.3519	172.163	Pallic Firm Brown	Brown
Woo6.A	Dairy	North Canterbury	18	5.9	0.96	39	8.6	4	6	446	20	45	733	5	2.8	0.8	0.8	313	44	0.4	4	1.7	0.5	4.8	0.2	0.5	0.21	3600	5	0.45	0	80	111	2.5	-43.3519	172.163	Pallic Firm Brown	Brown

## Sheet: By Soil Class. & Land Use
	Brown	Brown	Brown	Pallic	Pallic	Pallic	Pallic	Pallic	Pallic	Pallic	Pallic	Pallic	Brown	Brown	Brown	Brown	Brown	Brown	Brown	Brown	Brown	Brown	Brown	Brown	Pallic	Pallic	Pallic	Pallic	Pallic	Pallic	Pallic	Pallic	Pallic	Gley	Gley	Gley	Brown	Brown	Brown	Gley	Gley	Gley	Gley	Gley	Gley	Recent	Recent	Recent	Recent
	Typic Firm Brown	Typic Firm Brown	Typic Firm Brown	Mottled Immature Pallic	Mottled Immature Pallic	Mottled Immature Pallic	Typic Immature Pallic	Typic Immature Pallic	Typic Immature Pallic	Fragic Perch-gley Pallic	Fragic Perch-gley Pallic	Fragic Perch-gley Pallic	Acidic Orthic Brown	Acidic Orthic Brown	Acidic Orthic Brown	Acidic-pedal Allophanic Brown	Acidic-pedal Allophanic Brown	Acidic-pedal Allophanic Brown	Acidic Firm Brown	Acidic Firm Brown	Acidic Firm Brown	Typic Acid Brown	Typic Acid Brown	Typic Acid Brown	Mottled Laminar Pallic	Mottled Laminar Pallic	Mottled Laminar Pallic	Mottled Fragic Pallic	Mottled Fragic Pallic	Mottled Fragic Pallic	Typic Immature Pallic	Typic Immature Pallic	Typic Immature Pallic	Typic Orthic Gley	Typic Orthic Gley	Typic Orthic Gley	Typic Acid Brown	Typic Acid Brown	Typic Acid Brown	Typic Orthic Gley	Typic Orthic Gley	Typic Orthic Gley	Peaty Orthic Gley	Peaty Orthic Gley	Peaty Orthic Gley	Mottled-acidic Fluvial Recent	Mottled-acidic Fluvial Recent	Mottled-acidic Fluvial Recent	Mottled-acidic Fluvial Recent
	Sheep+Beef	Sheep+Beef	Sheep+Beef	Dairy	Dairy	Dairy	High Country	High Country	High Country	Dairy	Dairy	Dairy	High Country	High Country	High Country	Sheep+Beef	Sheep+Beef	Sheep+Beef	Sheep+Beef	Sheep+Beef	Sheep+Beef	High Country	High Country	High Country	High Country	High Country	High Country	Sheep+Beef	Sheep+Beef	Sheep+Beef	Dairy	Dairy	Dairy	Dairy	Dairy	Dairy	High Country	High Country	High Country	Dairy	Dairy	Dairy	Dairy	Dairy	Dairy	Dairy	Dairy	Dairy	Dairy
CECme100g	20	20	20	27	27	27	23	23	23	20	20	20	22	22	22	28	28	28	28	28	28	32	32	32	22	22	22	15	15	15	23	23	23	18	18	18	28	28	28	22	22	22	43	43	43	16	16	16	28
pH	5.6	5.6	5.6	5.6	5.6	5.6	5.9	5.9	5.9	6.3	6.3	6.3	5.3	5.3	5.3	6.2	6.2	6.2	6	6	6	5.2	5.2	5.2	6	6	6	6.1	6.1	6.1	6.2	6.2	6.2	5.5	5.5	5.5	5.1	5.1	5.1	5.6	5.6	5.6	5.8	5.8	5.8	5.9	5.9	5.9	5.8
VolumeWeightgmL	0.75	0.75	0.75	0.81	0.81	0.81	0.73	0.73	0.73	0.82	0.82	0.82	0.74	0.74	0.74	0.69	0.69	0.69	0.65	0.65	0.65	0.7	0.7	0.7	0.78	0.78	0.78	0.93	0.93	0.93	0.78	0.78	0.78	0.82	0.82	0.82	0.61	0.61	0.61	0.8	0.8	0.8	0.59	0.59	0.59	0.95	0.95	0.95	0.73
ASCPRetnperc	18	18	18	20	20	20	21	21	21	15	15	15	45	45	45	59	59	59	68	68	68	42	42	42	27	27	27	15	15	15	20	20	20	22	22	22	44	44	44	18	18	18	44	44	44	34	34	34	34
OrganicMatterperc	8	8	8	8.1	8.1	8.1	10.4	10.4	10.4	6.1	6.1	6.1	9.6	9.6	9.6	12.6	12.6	12.6	14.1	14.1	14.1	10.6	10.6	10.6	6.8	6.8	6.8	5.8	5.8	5.8	5.8	5.8	5.8	6.7	6.7	6.7	13.2	13.2	13.2	5.4	5.4	5.4	17.5	17.5	17.5	8	8	8	9.3
SulphateSmgkg	3	3	3	25	25	25	5	5	5	12	12	12	5	5	5	5	5	5	12	12	12	4	4	4	4	4	4	13	13	13	8	8	8	5	5	5	4	4	4	30	30	30	61	61	61	8	8	8	15
OrganicSmgkg	3	3	3	6	6	6	8	8	8	7	7	7	7	7	7	12	12	12	14	14	14	6	6	6	6	6	6	5	5	5	7	7	7	7	7	7	7	7	7	4	4	4	8	8	8	8	8	8	11
TotalSmgkg	438	438	438	818	818	818	534	534	534	439	439	439	530	530	530	532	532	532	538	538	538	586	586	586	394	394	394	394	394	394	502	502	502	398	398	398	571	571	571	335	335	335	1559	1559	1559	474	474	474	474
OlsenPmgL	8	8	8	36	36	36	9	9	9	19	19	19	15	15	15	8	8	8	5	5	5	9	9	9	8	8	8	35	35	35	42	42	42	30	30	30	6	6	6	45	45	45	26	26	26	21	21	21	40
ResinPmgkg	23	23	23	107	107	107	47	47	47	59	59	59	36	36	36	25	25	25	16	16	16	37	37	37	27	27	27	81	81	81	114	114	114	62	62	62	28	28	28	105	105	105	103	103	103	44	44	44	109
TotalPmgkg	725	725	725	1209	1209	1209	716	716	716	683	683	683	837	837	837	692	692	692	525	525	525	885	885	885	620	620	620	836	836	836	1094	1094	1094	859	859	859	661	661	661	1178	1178	1178	1586	1586	1586	744	744	744	1437
MagnesiumBSperc	7.9	7.9	7.9	14.4	14.4	14.4	9.6	9.6	9.6	6.4	6.4	6.4	6.8	6.8	6.8	3.9	3.9	3.9	3.8	3.8	3.8	8.5	8.5	8.5	4.4	4.4	4.4	9.9	9.9	9.9	12.5	12.5	12.5	9.4	9.4	9.4	5.9	5.9	5.9	13.3	13.3	13.3	10.3	10.3	10.3	6.5	6.5	6.5	10.2
PotassiumBSperc	2.7	2.7	2.7	2.4	2.4	2.4	5.5	5.5	5.5	1.3	1.3	1.3	3.2	3.2	3.2	1.7	1.7	1.7	1.2	1.2	1.2	3.1	3.1	3.1	1.7	1.7	1.7	4.9	4.9	4.9	4.8	4.8	4.8	2.6	2.6	2.6	2.4	2.4	2.4	2.5	2.5	2.5	1.8	1.8	1.8	5	5	5	3.4
SodiumBSperc	0.5	0.5	0.5	0.9	0.9	0.9	0.4	0.4	0.4	1.4	1.4	1.4	0.3	0.3	0.3	0.9	0.9	0.9	1.1	1.1	1.1	0.4	0.4	0.4	0.8	0.8	0.8	1.4	1.4	1.4	0.8	0.8	0.8	0.9	0.9	0.9	0.5	0.5	0.5	0.9	0.9	0.9	0.9	0.9	0.9	1	1	1	0.9
Boronmgkg	0.7	0.7	0.7	1.4	1.4	1.4	0.8	0.8	0.8	0.9	0.9	0.9	0.7	0.7	0.7	1.3	1.3	1.3	1.8	1.8	1.8	1.1	1.1	1.1	0.7	0.7	0.7	0.8	0.8	0.8	0.9	0.9	0.9	0.9	0.9	0.9	1.1	1.1	1.1	1	1	1	1.8	1.8	1.8	0.7	0.7	0.7	0.9
Ironmgkg	528	528	528	1106	1106	1106	468	468	468	723	723	723	380	380	380	655	655	655	397	397	397	525	525	525	567	567	567	652	652	652	479	479	479	600	600	600	512	512	512	2370	2370	2370	2150	2150	2150	692	692	692	2290
Manganesemgkg	442	442	442	83	83	83	372	372	372	267	267	267	165	165	165	112	112	112	52	52	52	338	338	338	21	21	21	262	262	262	179	179	179	185	185	185	72	72	72	219	219	219	262	262	262	52	52	52	142
Coppermgkg	1.6	1.6	1.6	2.6	2.6	2.6	1.7	1.7	1.7	1.3	1.3	1.3	1.9	1.9	1.9	1.5	1.5	1.5	1.6	1.6	1.6	1.7	1.7	1.7	0.7	0.7	0.7	1.1	1.1	1.1	2.6	2.6	2.6	2.5	2.5	2.5	1	1	1	6.8	6.8	6.8	11.2	11.2	11.2	1.7	1.7	1.7	4.2
TotalCoppermgkg	14	14	14	9	9	9	9	9	9	4	4	4	12	12	12	7	7	7	12	12	12	19	19	19	6	6	6	4	4	4	12	12	12	11	11	11	10	10	10	18	18	18	25	25	25	6	6	6	12
Zincmgkg	5.1	5.1	5.1	7.4	7.4	7.4	2.6	2.6	2.6	2	2	2	3.6	3.6	3.6	1.9	1.9	1.9	2.3	2.3	2.3	4.2	4.2	4.2	0.8	0.8	0.8	2.8	2.8	2.8	8.2	8.2	8.2	3.5	3.5	3.5	4.4	4.4	4.4	8.6	8.6	8.6	12.5	12.5	12.5	1.9	1.9	1.9	4.1
Cobaltmgkg	3.7	3.7	3.7	1.2	1.2	1.2	2.4	2.4	2.4	1.7	1.7	1.7	1.9	1.9	1.9	0.8	0.8	0.8	0.2	0.2	0.2	3.7	3.7	3.7	0.2	0.2	0.2	2.4	2.4	2.4	2.3	2.3	2.3	2.3	2.3	2.3	0.2	0.2	0.2	3.7	3.7	3.7	5.8	5.8	5.8	0.3	0.3	0.3	1.4
TotalCobaltmgkg	11.8	11.8	11.8	6	6	6	8.9	8.9	8.9	6.1	6.1	6.1	9.7	9.7	9.7	3.9	3.9	3.9	3	3	3	18.7	18.7	18.7	2	2	2	6.8	6.8	6.8	12.3	12.3	12.3	9.4	9.4	9.4	5.1	5.1	5.1	11.9	11.9	11.9	19.1	19.1	19.1	2.5	2.5	2.5	6.8
TotalSeleniummgkg	0.2	0.2	0.2	0.3	0.3	0.3	0.2	0.2	0.2	0.3	0.3	0.3	0.2	0.2	0.2	0.7	0.7	0.7	0.9	0.9	0.9	0.2	0.2	0.2	0.3	0.3	0.3	0.2	0.2	0.2	0.2	0.2	0.2	0.2	0.2	0.2	0.2	0.2	0.2	0.3	0.3	0.3	0.6	0.6	0.6	0.4	0.4	0.4	0.4
TotalMolybdenummgkg	0.5	0.5	0.5	0.5	0.5	0.5	0.6	0.6	0.6	0.4	0.4	0.4	0.7	0.7	0.7	0.5	0.5	0.5	0.4	0.4	0.4	0.5	0.5	0.5	0.4	0.4	0.4	0.5	0.5	0.5	0.8	0.8	0.8	0.5	0.5	0.5	0.3	0.3	0.3	0.5	0.5	0.5	1.3	1.3	1.3	0.5	0.5	0.5	0.7
TotalCadmiummgkg	0.12	0.12	0.12	0.3	0.3	0.3	0.17	0.17	0.17	0.2	0.2	0.2	0.17	0.17	0.17	0.25	0.25	0.25	0.09	0.09	0.09	0.23	0.23	0.23	0.11	0.11	0.11	0.25	0.25	0.25	0.28	0.28	0.28	0.22	0.22	0.22	0.1	0.1	0.1	0.31	0.31	0.31	0.51	0.51	0.51	0.15	0.15	0.15	0.35
TotalCalciummgkg	2630	2630	2630	8700	8700	8700	4160	4160	4160	6760	6760	6760	2310	2310	2310	4530	4530	4530	3930	3930	3930	5690	5690	5690	3560	3560	3560	6080	6080	6080	7160	7160	7160	3660	3660	3660	3220	3220	3220	3650	3650	3650	6550	6550	6550	6470	6470	6470	6550
TotalCarbonperc	4.6	4.6	4.6	4.7	4.7	4.7	0	0	0	3.5	3.5	3.5	5.6	5.6	5.6	7.3	7.3	7.3	8.2	8.2	8.2	6.1	6.1	6.1	3.9	3.9	3.9	3.4	3.4	3.4	3.4	3.4	3.4	3.9	3.9	3.9	7.1	7.1	7.1	3.1	3.1	3.1	10.1	10.1	10.1	4.6	4.6	4.6	5.4
TotalNitrogenperc	0.4	0.4	0.4	0.45	0.45	0.45	0.56	0.56	0.56	0.34	0.34	0.34	0.49	0.49	0.49	0.54	0.54	0.54	0.55	0.55	0.55	0.61	0.61	0.61	0.44	0.44	0.44	0.31	0.31	0.31	0.42	0.42	0.42	0.36	0.36	0.36	0.56	0.56	0.56	0.4	0.4	0.4	0.89	0.89	0.89	0.38	0.38	0.38	0.53
CNRatio	11.5	11.5	11.5	10.5	10.5	10.5	10.7	10.7	10.7	10.5	10.5	10.5	11.3	11.3	11.3	13.4	13.4	13.4	14.8	14.8	14.8	10.1	10.1	10.1	8.9	8.9	8.9	10.8	10.8	10.8	7.9	7.9	7.9	10.7	10.7	10.7	13.5	13.5	13.5	7.8	7.8	7.8	11.3	11.3	11.3	12	12	12	10.1
AvailiableNkgha	141	141	141	149	149	149	104	104	104	93	93	93	66	66	66	85	85	85	83	83	83	160	160	160	74	74	74	73	73	73	80	80	80	78	78	78	109	109	109	66	66	66	69	69	69	82	82	82	124
MineralisableNmgkg	251	251	251	245	245	245	189	189	189	152	152	152	119	119	119	163	163	163	170	170	170	303	303	303	126	126	126	104	104	104	138	138	138	109	109	109	237	237	237	111	111	111	155	155	155	115	115	115	227
AMNTNRatioperc	6.2	6.2	6.2	5.4	5.4	5.4	3.4	3.4	3.4	4.5	4.5	4.5	2.4	2.4	2.4	3	3	3	3.1	3.1	3.1	5	5	5	2.9	2.9	2.9	3.3	3.3	3.3	3.3	3.3	3.3	3	3	3	4.2	4.2	4.2	2.8	2.8	2.8	1.7	1.7	1.7	3	3	3	4.3
[truncated: 23 more columns]

## Sheet: Comparative Statistics
	Soil Order		Soil Subgroup		Land Use
	Kruskal-Wallis chi-squared	p-value	Kruskal-Wallis chi-squared	p-value	Kruskal-Wallis chi-squared	p-value
CECme100g	12.3	0.006	52.75	<0.001	8.34	0.015
pH	22.74	<0.001	64.77	<0.001	29.32	<0.001
VolumeWeightgmL	22.18	<0.001	59.04	<0.001	11.47	0.003
ASCPRetnperc	40.64	<0.001	70.17	<0.001	12.43	0.002
OrganicMatterperc	28.85	<0.001	59.64	<0.001	11.05	0.004
SulphateSmgkg	16.65	<0.001	50.88	<0.001	20.7	<0.001
OrganicSmgkg	8.22	0.042	55.72	<0.001	0.19	0.91
TotalSmgkg	13.22	0.004	64.62	<0.001	11.38	0.003
OlsenPmgL	23.1	<0.001	46.65	<0.001	29.36	<0.001
ResinPmgkg	21.61	<0.001	51.6	<0.001	26.8	<0.001
TotalPmgkg	14.85	0.002	50.96	<0.001	17.14	<0.001
MagnesiumBSperc	23.94	<0.001	62.5	<0.001	9.67	0.008
PotassiumBSperc	9.37	0.025	55.06	<0.001	3.16	0.21
SodiumBSperc	18.3	<0.001	65.82	<0.001	43.59	<0.001
Boronmgkg	15.22	0.002	60.94	<0.001	0.21	0.9
Ironmgkg	13.13	0.004	54.54	<0.001	5.87	0.053
Manganesemgkg	12.92	0.005	47.85	<0.001	0.97	0.62
Coppermgkg	19.04	<0.001	53.71	<0.001	10	0.007
TotalCoppermgkg	28.03	<0.001	58.77	<0.001	3.43	0.18
Zincmgkg	14.36	0.002	53.68	<0.001	3.97	0.14
Cobaltmgkg	19.7	<0.001	48.4	<0.001	3.07	0.22
TotalCobaltmgkg	17.36	<0.001	50.83	<0.001	4.95	0.084
TotalSeleniummgkg	5.59	0.13	60.57	<0.001	3.68	0.16
TotalMolybdenummgkg	3.43	0.33	60.45	<0.001	4.74	0.093
TotalCadmiummgkg	13.56	0.004	39.31	<0.001	19.35	<0.001
TotalCalciummgkg	15.42	0.001	62.09	<0.001	20.52	<0.001
TotalCarbonperc	36.19	<0.001	65.64	<0.001	3.48	0.18
TotalNitrogenperc	21.34	<0.001	57.4	<0.001	14.39	<0.001
CNRatio	16.3	<0.001	53.26	<0.001	24.52	<0.001
AvailiableNkgha	18.91	<0.001	51.63	<0.001	4.76	0.093
MineralisableNmgkg	17.89	<0.001	53.87	<0.001	14.23	<0.001
AMNTNRatioperc	18.39	<0.001	57.5	<0.001	4.53	0.1
Red indicates no significant relationship (p > 0.05)
