# Supplementary material for: Soil classification predicts differences in prokaryotic communities across a range of geographically distant soils once pH is accounted for
Source: Sci Rep. 2017 Mar 28;7:45369. doi: 10.1038/srep45369 (PMC5368985; doi:10.1038/srep45369)
Supplement: Supplementary Dataset 2 [file srep45369-s3.xls]

## Sheet: Soil Order
Soil Order Significant Taxa
OTU	H *	p-value	Brown_mean abundance	Pallic_mean abundance	Gley_mean abundance	Recent_mean abundance	Taxa
New.ReferenceOTU359	61.8465	2.37e-13	0	0	8.66667	0	D_0__Bacteria; D_1__Proteobacteria; D_2__Alphaproteobacteria; D_3__Rhodospirillales; D_4__DA111; D_5__uncultured bacterium; D_6__uncultured bacterium
New.ReferenceOTU955	53.5653	1.39e-11	0.407407	0	45.4444	6.22222	D_0__Bacteria; D_1__Proteobacteria; D_2__Betaproteobacteria; D_3__Nitrosomonadales; D_4__Nitrosomonadaceae; D_5__uncultured; D_6__uncultured bacterium
HM270154.1.1352	47.4061	2.85e-10	876.593	115.593	41.4444	157.556	D_0__Bacteria; D_1__Actinobacteria; D_2__Thermoleophilia; D_3__Solirubrobacterales; D_4__TM146; D_5__uncultured Actinomycetales bacterium; D_6__uncultured Actinomycetales bacterium
New.CleanUp.ReferenceOTU529090	45.4686	7.36e-10	33.2963	0.407407	0	0	D_0__Bacteria; D_1__Proteobacteria; D_2__Alphaproteobacteria; D_3__Rickettsiales; D_4__mitochondria; D_5__Peltigera membranacea; D_6__Peltigera membranacea
EU150196.1.1460	45.4051	7.59e-10	25.4815	0.259259	0	0.777778	D_0__Bacteria; D_1__Acidobacteria; D_2__Acidobacteria; D_3__Subgroup 3; D_4__Unknown Family; D_5__Bryobacter; D_6__uncultured bacterium
New.CleanUp.ReferenceOTU292236	45.0712	8.94e-10	0	0	7.55556	0	D_0__Bacteria; D_1__Verrucomicrobia; D_2__Spartobacteria; D_3__Chthoniobacterales; D_4__DA101 soil group; D_5__uncultured bacterium; D_6__uncultured bacterium
JF833647.1.1549	44.4251	1.23e-09	334.963	20.1852	2.22222	10	D_0__Bacteria; D_1__Verrucomicrobia; D_2__Spartobacteria; D_3__Chthoniobacterales; D_4__Xiphinematobacteraceae; D_5__Candidatus Xiphinematobacter; D_6__uncultured bacterium
HE818683.1.1380	43.9578	1.54e-09	211.222	35.4444	7.77778	33.4444	D_0__Bacteria; D_1__Proteobacteria; D_2__Alphaproteobacteria; D_3__Rhizobiales; D_4__Xanthobacteraceae; D_5__uncultured; D_6__uncultured bacterium
GQ402819.1.1404	43.9122	1.58e-09	179.074	11.5185	4.22222	10.5556	D_0__Bacteria; D_1__Proteobacteria; D_2__Alphaproteobacteria; D_3__Rhizobiales; D_4__alphaI cluster; D_5__uncultured bacterium; D_6__uncultured bacterium
JN023218.1.1488	43.7212	1.73e-09	458.185	16.2222	14.2222	33.5556	D_0__Bacteria; D_1__Proteobacteria; D_2__Gammaproteobacteria; D_3__Xanthomonadales; D_4__uncultured; D_5__uncultured bacterium; D_6__uncultured bacterium
New.CleanUp.ReferenceOTU126354	42.5659	3.04e-09	0	0.037037	9.44444	0.333333	D_0__Bacteria; D_1__Verrucomicrobia; D_2__OPB35 soil group; D_3__uncultured bacterium; D_4__uncultured bacterium; D_5__uncultured bacterium; D_6__uncultured bacterium
FJ478762.1.1508	41.4202	5.33e-09	13.7037	400.593	520.444	370.556	D_0__Bacteria; D_1__Actinobacteria; D_2__Thermoleophilia; D_3__Gaiellales; D_4__Gaiellaceae; D_5__Gaiella; D_6__uncultured bacterium
JN615664.1.1306	41.1043	6.21e-09	0	0.740741	14.2222	0	D_0__Bacteria; D_1__Proteobacteria; D_2__Alphaproteobacteria; D_3__Rhizobiales; D_4__Hyphomicrobiaceae; D_5__Pedomicrobium; D_6__uncultured Hyphomicrobiaceae bacterium
JN023839.1.1454	40.9643	6.65e-09	227.185	42.4074	88.5556	79.1111	D_0__Bacteria; D_1__Proteobacteria; D_2__Alphaproteobacteria; D_3__Rhodospirillales; D_4__JG37-AG-20; D_5__uncultured bacterium; D_6__uncultured bacterium
DQ442532.1.1468	40.5996	7.95e-09	3.66667	40.7778	23.5556	22.4444	D_0__Bacteria; D_1__Actinobacteria; D_2__Actinobacteria; D_3__Streptomycetales; D_4__Streptomycetaceae; D_5__Streptomyces; D_6__uncultured actinomycete
HE583128.1.1362	39.2402	1.54e-08	8.51852	43.963	39.5556	21.1111	D_0__Bacteria; D_1__Proteobacteria; D_2__Alphaproteobacteria; D_3__Rhodospirillales; D_4__Rhodospirillales Incertae Sedis; D_5__Reyranella; D_6__uncultured bacterium
EU133709.1.1380	39.1623	1.6e-08	119.741	1091.19	1072.89	684.222	D_0__Bacteria; D_1__Bacteroidetes; D_2__Sphingobacteriia; D_3__Sphingobacteriales; D_4__Chitinophagaceae; D_5__uncultured; D_6__uncultured bacterium
New.CleanUp.ReferenceOTU512371	38.9776	1.75e-08	16.4444	0.0740741	0	0	D_0__Bacteria; D_1__Planctomycetes; D_2__Planctomycetacia; D_3__Planctomycetales; D_4__Planctomycetaceae; D_5__uncultured; D_6__uncultured bacterium
EF018216.1.1386	38.9466	1.78e-08	102.852	5.81481	27.7778	25.2222	D_0__Bacteria; D_1__Proteobacteria; D_2__Gammaproteobacteria; D_3__Xanthomonadales; D_4__uncultured; D_5__uncultured bacterium; D_6__uncultured bacterium
EF492956.1.1466	38.8259	1.89e-08	14.8889	0.555556	0	0	D_0__Bacteria; D_1__Acidobacteria; D_2__Acidobacteria; D_3__Subgroup 3; D_4__Unknown Family; D_5__Bryobacter; D_6__uncultured bacterium
New.ReferenceOTU1500	38.2238	2.53e-08	0.111111	1.81481	15.4444	4.11111	D_0__Bacteria; D_1__Proteobacteria; D_2__Alphaproteobacteria; D_3__Rhizobiales; D_4__Xanthobacteraceae; D_5__Pseudolabrys; D_6__uncultured bacterium
New.CleanUp.ReferenceOTU790621	38.1037	2.69e-08	0.777778	1.77778	18	12.1111	D_0__Bacteria; D_1__Planctomycetes; D_2__Planctomycetacia; D_3__Planctomycetales; D_4__Planctomycetaceae; D_5__uncultured; D_6__uncultured planctomycete
KC331237.1.1498	38.0888	2.71e-08	3.37037	40.8519	75.1111	41.4444	D_0__Bacteria; D_1__Gemmatimonadetes; D_2__Gemmatimonadetes; D_3__Gemmatimonadales; D_4__Gemmatimonadaceae; D_5__uncultured; D_6__uncultured bacterium
HQ597053.1.1506	37.1886	4.2e-08	55	326.37	346.556	311.778	D_0__Bacteria; D_1__Acidobacteria; D_2__Acidobacteria; D_3__Subgroup 6; D_4__uncultured bacterium; D_5__uncultured bacterium; D_6__uncultured bacterium
HQ011714.1.1210	37.0708	4.45e-08	17.2593	194.667	99.6667	175.889	D_0__Bacteria; D_1__Bacteroidetes; D_2__Cytophagia; D_3__Cytophagales; D_4__Cytophagaceae; D_5__Adhaeribacter; D_6__uncultured bacterium
New.CleanUp.ReferenceOTU782290	37.0343	4.53e-08	0	0	4	0	D_0__Bacteria; D_1__Proteobacteria; D_2__Deltaproteobacteria; D_3__Myxococcales; D_4__uncultured; D_5__uncultured bacterium; D_6__uncultured bacterium
EF018522.1.1347	37.0001	4.6e-08	35.7037	3.14815	4.66667	6	D_0__Bacteria; D_1__Acidobacteria; D_2__Acidobacteria; D_3__Subgroup 3; D_4__Unknown Family; D_5__Bryobacter; D_6__uncultured bacterium
EU135227.1.1344	36.9662	4.68e-08	9.11111	51.1852	30.6667	21.5556	D_0__Bacteria; D_1__Planctomycetes; D_2__Phycisphaerae; D_3__WD2101 soil group; D_4__uncultured bacterium; D_5__uncultured bacterium; D_6__uncultured bacterium
EF516501.1.1423	36.9225	4.78e-08	53.7778	4.07407	1	0	D_0__Bacteria; D_1__Acidobacteria; D_2__Acidobacteria; D_3__Acidobacteriales; D_4__Acidobacteriaceae (Subgroup 1); D_5__uncultured; D_6__uncultured Acidobacteria bacterium
New.ReferenceOTU1524	36.6376	5.49e-08	19.0741	0.777778	0	0	D_0__Bacteria; D_1__Planctomycetes; D_2__Planctomycetacia; D_3__Planctomycetales; D_4__Planctomycetaceae; D_5__uncultured; D_6__uncultured bacterium
New.ReferenceOTU2299	36.4269	6.08e-08	45.8889	13.7778	0	0.555556	D_0__Bacteria; D_1__Actinobacteria; D_2__Thermoleophilia; D_3__Gaiellales; D_4__uncultured; D_5__uncultured Solirubrobacter sp.; D_6__uncultured Solirubrobacter sp.
JN023563.1.1519	36.3892	6.2e-08	32.8889	0.407407	0.333333	2.77778	D_0__Bacteria; D_1__Proteobacteria; D_2__Deltaproteobacteria; D_3__Myxococcales; D_4__uncultured; D_5__uncultured bacterium; D_6__uncultured bacterium
JX133504.1.1505	36.2296	6.7e-08	0.296296	1.33333	51.7778	3.33333	D_0__Bacteria; D_1__Chloroflexi; D_2__Ktedonobacteria; D_3__JG30-KF-AS9; D_4__uncultured bacterium; D_5__uncultured bacterium; D_6__uncultured bacterium
EF018918.1.1366	35.8687	7.98e-08	144.593	4.03704	5.22222	8.11111	D_0__Bacteria; D_1__Acidobacteria; D_2__Acidobacteria; D_3__Acidobacteriales; D_4__Acidobacteriaceae (Subgroup 1); D_5__uncultured; D_6__uncultured bacterium
JX505123.1.1442	35.813	8.2e-08	212.407	17.2222	4.11111	4.11111	D_0__Bacteria; D_1__Chloroflexi; D_2__Ktedonobacteria; D_3__Ktedonobacterales; D_4__HSB OF53-F07; D_5__uncultured Ktedonobacter sp.; D_6__uncultured Ktedonobacter sp.
DQ450756.1.1277	35.772	8.37e-08	193.074	63.1852	7.66667	31.1111	D_0__Bacteria; D_1__Proteobacteria; D_2__Alphaproteobacteria; D_3__Rhizobiales; D_4__Xanthobacteraceae; D_5__uncultured; D_6__uncultured alpha proteobacterium
AY963414.1.1522	35.7204	8.58e-08	4.81481	0	0	0	D_0__Bacteria; D_1__Verrucomicrobia; D_2__Spartobacteria; D_3__Chthoniobacterales; D_4__Xiphinematobacteraceae; D_5__Candidatus Xiphinematobacter; D_6__uncultured bacterium
JN023889.1.1457	35.7111	8.62e-08	12.0741	0	0	0	D_0__Bacteria; D_1__Proteobacteria; D_2__Alphaproteobacteria; D_3__Rhodospirillales; D_4__JG37-AG-20; D_5__uncultured bacterium; D_6__uncultured bacterium
EF018764.1.1400	35.6385	8.93e-08	64.963	4.37037	0	5.22222	D_0__Bacteria; D_1__Acidobacteria; D_2__Acidobacteria; D_3__Subgroup 2; D_4__uncultured bacterium; D_5__uncultured bacterium; D_6__uncultured bacterium
AB254798.1.1294	35.6098	9.05e-08	258.926	56.1852	11.4444	32.4444	D_0__Bacteria; D_1__Actinobacteria; D_2__Thermoleophilia; D_3__Solirubrobacterales; D_4__YNPFFP1; D_5__uncultured bacterium; D_6__uncultured bacterium
AY963466.1.1423	35.5195	9.46e-08	9.51852	0.259259	0	0.222222	D_0__Bacteria; D_1__Acidobacteria; D_2__Acidobacteria; D_3__Subgroup 3; D_4__Unknown Family; D_5__Bryobacter; D_6__uncultured bacterium
JX505100.1.1471	35.4059	1e-07	0.333333	6.7037	31	5.33333	D_0__Bacteria; D_1__Actinobacteria; D_2__Thermoleophilia; D_3__Gaiellales; D_4__uncultured; D_5__uncultured Solirubrobacter sp.; D_6__uncultured Solirubrobacter sp.
EU133430.1.1265	35.3208	1.04e-07	71.2222	10.2593	3.22222	9.11111	D_0__Bacteria; D_1__Proteobacteria; D_2__Alphaproteobacteria; D_3__Rhizobiales; D_4__Xanthobacteraceae; D_5__uncultured; D_6__uncultured bacterium
JN023704.1.1456	35.2926	1.06e-07	209.926	10.1111	2.22222	11.1111	D_0__Bacteria; D_1__Acidobacteria; D_2__Acidobacteria; D_3__Acidobacteriales; D_4__Acidobacteriaceae (Subgroup 1); D_5__uncultured; D_6__uncultured bacterium
EF019121.1.1389	35.285	1.06e-07	99.7778	4	0.888889	0.444444	D_0__Bacteria; D_1__Verrucomicrobia; D_2__Spartobacteria; D_3__Chthoniobacterales; D_4__Xiphinematobacteraceae; D_5__Candidatus Xiphinematobacter; D_6__uncultured Verrucomicrobia bacterium
New.CleanUp.ReferenceOTU365904	35.1627	1.13e-07	8.51852	0.37037	0.777778	0	D_0__Bacteria; D_1__Acidobacteria; D_2__Acidobacteria; D_3__Acidobacteriales; D_4__Acidobacteriaceae (Subgroup 1); D_5__uncultured; D_6__uncultured bacterium
GQ488003.1.1515	34.9651	1.24e-07	5.59259	29.1111	50.8889	14.5556	D_0__Bacteria; D_1__Proteobacteria; D_2__Gammaproteobacteria; D_3__Enterobacteriales; D_4__Enterobacteriaceae; D_5__Escherichia-Shigella; D_6__uncultured bacterium
FR720632.1.1441	34.9378	1.26e-07	97.6667	0.888889	0.444444	0.111111	D_0__Bacteria; D_1__Acidobacteria; D_2__Acidobacteria; D_3__Acidobacteriales; D_4__Acidobacteriaceae (Subgroup 1); D_5__uncultured; D_6__uncultured Acidobacteria bacterium
EF019747.1.1394	34.8749	1.29e-07	153.667	19.7037	10.5556	34.2222	D_0__Bacteria; D_1__Proteobacteria; D_2__Gammaproteobacteria; D_3__Xanthomonadales; D_4__uncultured; D_5__uncultured proteobacterium; D_6__uncultured proteobacterium
New.CleanUp.ReferenceOTU673035	34.748	1.38e-07	7.66667	0.407407	0	0	D_0__Bacteria; D_1__Proteobacteria; D_2__Alphaproteobacteria; D_3__Rhizobiales; D_4__alphaI cluster; D_5__uncultured bacterium; D_6__uncultured bacterium
EF019647.1.1356	34.5345	1.53e-07	8.22222	107.259	212.889	154.222	D_0__Bacteria; D_1__Gemmatimonadetes; D_2__Gemmatimonadetes; D_3__Gemmatimonadales; D_4__Gemmatimonadaceae; D_5__uncultured; D_6__uncultured Gemmatimonadetes bacterium
New.ReferenceOTU1112	34.4429	1.6e-07	55.8148	7.55556	6.55556	16.6667	D_0__Bacteria; D_1__Proteobacteria; D_2__Deltaproteobacteria; D_3__Myxococcales; D_4__Haliangiaceae; D_5__Haliangium; D_6__uncultured bacterium
New.CleanUp.ReferenceOTU868595	34.3883	1.64e-07	0	0	1.22222	2.66667	D_0__Bacteria; D_1__Proteobacteria; D_2__Gammaproteobacteria; D_3__Legionellales; D_4__Coxiellaceae; D_5__Aquicella; D_6__uncultured bacterium
AF016407.1.1411	34.3658	1.66e-07	148.481	28.1111	8.66667	4.66667	D_0__Bacteria; D_1__Actinobacteria; D_2__Actinobacteria; D_3__Corynebacteriales; D_4__Mycobacteriaceae; D_5__Mycobacterium; D_6__uncultured bacterium
JQ861366.1.1461	34.3333	1.68e-07	32.1481	2.25926	3.11111	2.66667	D_0__Bacteria; D_1__Proteobacteria; D_2__Alphaproteobacteria; D_3__Rhizobiales; D_4__Methylobacteriaceae; D_5__uncultured; D_6__uncultured Hyphomicrobiaceae bacterium
EF127612.1.1424	34.2701	1.74e-07	5.03704	58.8889	20.4444	27.8889	D_0__Bacteria; D_1__Actinobacteria; D_2__Actinobacteria; D_3__Propionibacteriales; D_4__Nocardioidaceae; D_5__Marmoricola; D_6__uncultured organism
JN409064.1.1459	34.2679	1.74e-07	41.6296	1.2963	0.222222	0	D_0__Bacteria; D_1__Proteobacteria; D_2__Gammaproteobacteria; D_3__Xanthomonadales; D_4__uncultured; D_5__uncultured bacterium; D_6__uncultured bacterium
EU150277.1.1500	34.1934	1.8e-07	22.7778	0.0740741	0.888889	0.666667	D_0__Bacteria; D_1__Proteobacteria; D_2__Gammaproteobacteria; D_3__Xanthomonadales; D_4__uncultured; D_5__uncultured proteobacterium; D_6__uncultured proteobacterium
New.CleanUp.ReferenceOTU97591	34.1564	1.84e-07	0	0	5.22222	3.77778	D_0__Bacteria; D_1__Gemmatimonadetes; D_2__Gemmatimonadetes; D_3__Gemmatimonadales; D_4__Gemmatimonadaceae; D_5__Gemmatimonas; D_6__bacterium Ellin5220
FJ822652.1.1381	34.0571	1.93e-07	21.963	101.63	137.222	97.7778	D_0__Bacteria; D_1__Verrucomicrobia; D_2__Spartobacteria; D_3__Chthoniobacterales; D_4__Chthoniobacteraceae; D_5__Chthoniobacter; D_6__uncultured Verrucomicrobia bacterium
HM256791.1.1366	34.0509	1.93e-07	10.963	83.3333	20.7778	51.7778	D_0__Bacteria; D_1__Actinobacteria; D_2__Thermoleophilia; D_3__Solirubrobacterales; D_4__Elev-16S-1332; D_5__uncultured bacterium; D_6__uncultured bacterium
EF018607.1.1371	34.032	1.95e-07	7.59259	0.592593	0	0.333333	D_0__Bacteria; D_1__Proteobacteria; D_2__Alphaproteobacteria; D_3__Rhizobiales; D_4__DUNssu371; D_5__uncultured Hyphomicrobiaceae bacterium; D_6__uncultured Hyphomicrobiaceae bacterium
GU559782.1.1351	33.9167	2.06e-07	7.51852	53.2222	94.7778	102.222	D_0__Bacteria; D_1__Proteobacteria; D_2__Alphaproteobacteria; D_3__Sphingomonadales; D_4__Erythrobacteraceae; D_5__Porphyrobacter; D_6__Porphyrobacter tepidarius
JN023206.1.1485	33.826	2.16e-07	407.556	15.3704	2.22222	3.77778	D_0__Bacteria; D_1__Proteobacteria; D_2__Gammaproteobacteria; D_3__Xanthomonadales; D_4__uncultured; D_5__uncultured proteobacterium; D_6__uncultured proteobacterium
EF020001.1.1317	33.8249	2.16e-07	29.4444	4.11111	0.777778	5.22222	D_0__Bacteria; D_1__Chloroflexi; D_2__TK10; D_3__uncultured bacterium; D_4__uncultured bacterium; D_5__uncultured bacterium; D_6__uncultured bacterium
New.ReferenceOTU1388	33.8032	2.18e-07	8.22222	39.5185	45.1111	30.6667	D_0__Bacteria; D_1__Actinobacteria; D_2__MB-A2-108; D_3__uncultured Micromonospora sp.; D_4__uncultured Micromonospora sp.; D_5__uncultured Micromonospora sp.; D_6__uncultured Micromonospora sp.
KC442705.1.1434	33.5007	2.53e-07	5.92593	57.6667	46.3333	39.4444	D_0__Bacteria; D_1__Actinobacteria; D_2__Acidimicrobiia; D_3__Acidimicrobiales; D_4__Iamiaceae; D_5__Iamia; D_6__uncultured bacterium
New.ReferenceOTU2125	33.4028	2.65e-07	1.14815	13.9259	21.5556	9.77778	D_0__Bacteria; D_1__Gemmatimonadetes; D_2__Gemmatimonadetes; D_3__Gemmatimonadales; D_4__Gemmatimonadaceae; D_5__uncultured; D_6__uncultured bacterium
HG529103.1.1250	33.3951	2.66e-07	15.6296	0.481481	0.666667	0.555556	D_0__Bacteria; D_1__Proteobacteria; D_2__Alphaproteobacteria; D_3__Rhizobiales; D_4__Beijerinckiaceae; D_5__Methylocella; D_6__Methylocella silvestris BL2
DQ450785.1.1411	33.3788	2.68e-07	17.8519	0	0.555556	0	D_0__Bacteria; D_1__Verrucomicrobia; D_2__S-BQ2-57 soil group; D_3__uncultured bacterium; D_4__uncultured bacterium; D_5__uncultured bacterium; D_6__uncultured bacterium
HG529102.1.1250	33.3345	2.74e-07	38.0741	5	5.88889	3.11111	D_0__Bacteria; D_1__Proteobacteria; D_2__Deltaproteobacteria; D_3__Myxococcales; D_4__Polyangiaceae; D_5__Sorangium; D_6__uncultured proteobacterium
JX504908.1.1417	33.2493	2.85e-07	4.62963	13.4815	37.6667	19.3333	D_0__Bacteria; D_1__Chloroflexi; D_2__TK10; D_3__uncultured Dehalogenimonas sp.; D_4__uncultured Dehalogenimonas sp.; D_5__uncultured Dehalogenimonas sp.; D_6__uncultured Dehalogenimonas sp.
EU133210.1.1367	33.2468	2.86e-07	2.74074	184.444	245.556	66	D_0__Bacteria; D_1__Actinobacteria; D_2__Thermoleophilia; D_3__Gaiellales; D_4__uncultured; D_5__uncultured bacterium; D_6__uncultured bacterium
AY922123.1.1383	33.1166	3.04e-07	6.59259	60.6296	1.88889	26.6667	D_0__Bacteria; D_1__Gemmatimonadetes; D_2__Gemmatimonadetes; D_3__Gemmatimonadales; D_4__Gemmatimonadaceae; D_5__Gemmatimonas; D_6__uncultured soil bacterium
New.ReferenceOTU2385	33.1135	3.05e-07	15.4444	0	0	0	D_0__Bacteria; D_1__Acidobacteria; D_2__Acidobacteria; D_3__Acidobacteriales; D_4__Acidobacteriaceae (Subgroup 1); D_5__uncultured; D_6__uncultured bacterium
HG529129.1.1297	33.1125	3.05e-07	12.0741	0	0	0	D_0__Bacteria; D_1__Actinobacteria; D_2__Thermoleophilia; D_3__Solirubrobacterales; D_4__TM146; D_5__uncultured bacterium; D_6__uncultured bacterium
AY963468.1.1455	33.0876	3.09e-07	58.4444	3.51852	0.777778	6.88889	D_0__Bacteria; D_1__Acidobacteria; D_2__Acidobacteria; D_3__Subgroup 2; D_4__uncultured bacterium; D_5__uncultured bacterium; D_6__uncultured bacterium
HM332448.1.1380	33.0873	3.09e-07	8.22222	77.4815	50.3333	34	D_0__Bacteria; D_1__Verrucomicrobia; D_2__Spartobacteria; D_3__Chthoniobacterales; D_4__DA101 soil group; D_5__uncultured bacterium; D_6__uncultured bacterium
New.ReferenceOTU749	33.08	3.1e-07	0.111111	9.55556	20	3.66667	D_0__Bacteria; D_1__Planctomycetes; D_2__Phycisphaerae; D_3__WD2101 soil group; D_4__uncultured bacterium; D_5__uncultured bacterium; D_6__uncultured bacterium
AJ536862.1.1332	33.0503	3.14e-07	18.6296	0.185185	0	0	D_0__Bacteria; D_1__Acidobacteria; D_2__Acidobacteria; D_3__Acidobacteriales; D_4__Acidobacteriaceae (Subgroup 1); D_5__uncultured; D_6__uncultured Holophaga sp.
EF019540.1.1335	33.0401	3.16e-07	62.8519	20.5926	3.88889	16.4444	D_0__Bacteria; D_1__Proteobacteria; D_2__Alphaproteobacteria; D_3__Rhizobiales; D_4__Xanthobacteraceae; D_5__uncultured; D_6__uncultured Hyphomicrobiaceae bacterium
JN023603.1.1454	32.9992	3.22e-07	170.741	18.9259	53	50.2222	D_0__Bacteria; D_1__Acidobacteria; D_2__Acidobacteria; D_3__Acidobacteriales; D_4__Acidobacteriaceae (Subgroup 1); D_5__Telmatobacter; D_6__uncultured bacterium
HQ597240.1.1508	32.9884	3.24e-07	2.22222	14.4444	20.7778	17	D_0__Bacteria; D_1__Acidobacteria; D_2__Acidobacteria; D_3__Subgroup 6; D_4__uncultured Acidobacteria bacterium; D_5__uncultured Acidobacteria bacterium; D_6__uncultured Acidobacteria bacterium
New.ReferenceOTU2380	32.9128	3.36e-07	24.2963	211.296	217.667	172.111	D_0__Bacteria; D_1__Candidate division WS3; D_2__uncultured bacterium; D_3__uncultured bacterium; D_4__uncultured bacterium; D_5__uncultured bacterium; D_6__uncultured bacterium
JF265850.1.1359	32.9027	3.38e-07	196.593	45.1852	13.7778	4.22222	D_0__Bacteria; D_1__Proteobacteria; D_2__Gammaproteobacteria; D_3__Xanthomonadales; D_4__uncultured; D_5__uncultured bacterium; D_6__uncultured bacterium
HM445297.1.1372	32.8961	3.39e-07	9.59259	0.481481	0	0	D_0__Bacteria; D_1__Proteobacteria; D_2__Gammaproteobacteria; D_3__Xanthomonadales; D_4__uncultured; D_5__uncultured bacterium; D_6__uncultured bacterium
EU135037.1.1341	32.879	3.42e-07	1.37037	14.1852	14.3333	1.33333	D_0__Bacteria; D_1__Planctomycetes; D_2__Phycisphaerae; D_3__WD2101 soil group; D_4__uncultured bacterium; D_5__uncultured bacterium; D_6__uncultured bacterium
GU454956.1.1492	32.8641	3.44e-07	13.4444	39.8889	22.2222	41.6667	D_0__Bacteria; D_1__Proteobacteria; D_2__Betaproteobacteria; D_3__SC-I-84; D_4__uncultured bacterium; D_5__uncultured bacterium; D_6__uncultured bacterium
AY963460.1.1431	32.8567	3.45e-07	47.0741	2.85185	1.11111	4.77778	D_0__Bacteria; D_1__Acidobacteria; D_2__Acidobacteria; D_3__Subgroup 3; D_4__Unknown Family; D_5__Bryobacter; D_6__uncultured bacterium
AB696869.1.1211	32.7302	3.67e-07	4.96296	38.4815	17.7778	34.1111	D_0__Bacteria; D_1__Actinobacteria; D_2__Actinobacteria; D_3__Propionibacteriales; D_4__Nocardioidaceae; D_5__Nocardioides; D_6__uncultured bacterium
DQ450710.1.1358	32.7015	3.72e-07	103.222	4.40741	1.66667	5.33333	D_0__Bacteria; D_1__Acidobacteria; D_2__Acidobacteria; D_3__Acidobacteriales; D_4__Acidobacteriaceae (Subgroup 1); D_5__Candidatus Koribacter; D_6__uncultured Acidobacteria bacterium
HM263486.1.1357	32.5312	4.04e-07	153.704	570.556	675.556	1235.56	D_0__Bacteria; D_1__Bacteroidetes; D_2__Sphingobacteriia; D_3__Sphingobacteriales; D_4__Chitinophagaceae; D_5__uncultured; D_6__uncultured bacterium
New.CleanUp.ReferenceOTU107640	32.5114	4.08e-07	19.9259	2.11111	0	0.666667	D_0__Bacteria; D_1__Planctomycetes; D_2__Planctomycetacia; D_3__Planctomycetales; D_4__Planctomycetaceae; D_5__uncultured; D_6__uncultured planctomycete
EF019958.1.1361	32.4519	4.2e-07	0.814815	2.59259	20.1111	9.77778	D_0__Bacteria; D_1__Planctomycetes; D_2__Phycisphaerae; D_3__WD2101 soil group; D_4__uncultured bacterium; D_5__uncultured bacterium; D_6__uncultured bacterium
EU335269.1.1469	32.4003	4.31e-07	14	1.07407	0	2.77778	D_0__Bacteria; D_1__Acidobacteria; D_2__Acidobacteria; D_3__Subgroup 3; D_4__Unknown Family; D_5__Bryobacter; D_6__uncultured Acidobacteria bacterium
JF265827.1.1353	32.3465	4.42e-07	148.63	3.37037	5.55556	0.666667	D_0__Bacteria; D_1__Acidobacteria; D_2__Acidobacteria; D_3__Subgroup 2; D_4__uncultured bacterium; D_5__uncultured bacterium; D_6__uncultured bacterium
New.CleanUp.ReferenceOTU224235	32.3106	4.5e-07	12.6296	2.44444	0	1.33333	D_0__Bacteria; D_1__Actinobacteria; D_2__Thermoleophilia; D_3__Gaiellales; D_4__uncultured; D_5__uncultured Solirubrobacter sp.; D_6__uncultured Solirubrobacter sp.
JN802351.1.1340	32.2902	4.55e-07	47.1852	1.11111	1.11111	0	D_0__Bacteria; D_1__Acidobacteria; D_2__Acidobacteria; D_3__Acidobacteriales; D_4__Acidobacteriaceae (Subgroup 1); D_5__uncultured; D_6__uncultured bacterium
HQ598332.1.1463	32.2874	4.55e-07	104.741	287.889	562	327.222	D_0__Bacteria; D_1__Acidobacteria; D_2__Acidobacteria; D_3__Subgroup 5; D_4__uncultured Acidobacteria bacterium; D_5__uncultured Acidobacteria bacterium; D_6__uncultured Acidobacteria bacterium
JN023631.1.1461	32.2492	4.64e-07	81.2963	1.88889	0	1.11111	D_0__Bacteria; D_1__Acidobacteria; D_2__Acidobacteria; D_3__Acidobacteriales; D_4__Acidobacteriaceae (Subgroup 1); D_5__uncultured; D_6__uncultured bacterium
EU665097.1.1441	32.2285	4.68e-07	81.6667	253.111	339	205.333	D_0__Bacteria; D_1__Proteobacteria; D_2__Gammaproteobacteria; D_3__Xanthomonadales; D_4__uncultured; D_5__uncultured bacterium; D_6__uncultured bacterium
HQ597520.1.1508	32.2284	4.68e-07	22.037	103.63	88.8889	87.1111	D_0__Bacteria; D_1__Proteobacteria; D_2__Alphaproteobacteria; D_3__Rhodospirillales; D_4__I-10; D_5__uncultured bacterium; D_6__uncultured bacterium
New.ReferenceOTU813	32.1951	4.76e-07	8.7037	0.296296	0	0	D_0__Bacteria; D_1__Proteobacteria; D_2__Alphaproteobacteria; D_3__Rhizobiales; D_4__B142; D_5__uncultured bacterium; D_6__uncultured bacterium
New.ReferenceOTU2363	32.1551	4.85e-07	13.3704	2.07407	0	5.44444	D_0__Bacteria; D_1__Actinobacteria; D_2__Thermoleophilia; D_3__Gaiellales; D_4__uncultured; D_5__uncultured Solirubrobacter sp.; D_6__uncultured Solirubrobacter sp.
New.ReferenceOTU951	32.1205	4.94e-07	152.148	39.4074	5	27.8889	D_0__Bacteria; D_1__Actinobacteria; D_2__Thermoleophilia; D_3__Solirubrobacterales; D_4__YNPFFP1; D_5__uncultured bacterium; D_6__uncultured bacterium
EU133283.1.1238	32.0402	5.13e-07	0.185185	6.59259	15.2222	18.7778	D_0__Bacteria; D_1__Gemmatimonadetes; D_2__Gemmatimonadetes; D_3__Gemmatimonadales; D_4__Gemmatimonadaceae; D_5__uncultured; D_6__uncultured bacterium
EU335220.1.1487	31.9279	5.42e-07	15.3704	232.407	185.222	71.6667	D_0__Bacteria; D_1__Bacteroidetes; D_2__Sphingobacteriia; D_3__Sphingobacteriales; D_4__AKYH767; D_5__uncultured bacterium; D_6__uncultured bacterium
HQ729804.1.1507	31.9215	5.44e-07	10.5185	49.3704	33.8889	25.7778	D_0__Bacteria; D_1__Acidobacteria; D_2__Acidobacteria; D_3__Subgroup 6; D_4__uncultured bacterium; D_5__uncultured bacterium; D_6__uncultured bacterium
EF516364.1.1456	31.9203	5.44e-07	515.222	162.741	33.1111	63.8889	D_0__Bacteria; D_1__Actinobacteria; D_2__Thermoleophilia; D_3__Solirubrobacterales; D_4__YNPFFP1; D_5__uncultured bacterium; D_6__uncultured bacterium
FJ624928.1.1478	31.667	6.15e-07	185.889	1.03704	3.66667	1.88889	D_0__Bacteria; D_1__Acidobacteria; D_2__Acidobacteria; D_3__Acidobacteriales; D_4__Acidobacteriaceae (Subgroup 1); D_5__uncultured; D_6__uncultured Acidobacteria bacterium
AF507705.1.1443	31.6328	6.25e-07	6.81481	32.1111	13.5556	15.8889	D_0__Bacteria; D_1__Planctomycetes; D_2__Phycisphaerae; D_3__WD2101 soil group; D_4__uncultured bacterium; D_5__uncultured bacterium; D_6__uncultured bacterium
JF234215.1.1365	31.5814	6.41e-07	10.8148	43.5185	70.3333	39.8889	D_0__Bacteria; D_1__Actinobacteria; D_2__Thermoleophilia; D_3__Gaiellales; D_4__uncultured; D_5__uncultured bacterium; D_6__uncultured bacterium
AY250865.1.1436	31.5778	6.42e-07	24.2963	118.296	136.111	97.1111	D_0__Bacteria; D_1__Actinobacteria; D_2__Actinobacteria; D_3__Frankiales; D_4__Sporichthyaceae; D_5__uncultured; D_6__uncultured bacterium
New.CleanUp.ReferenceOTU657770	31.5716	6.44e-07	0	0	17.3333	0.444444	D_0__Bacteria; D_1__Proteobacteria; D_2__Alphaproteobacteria; D_3__Rhodospirillales; D_4__DA111; D_5__uncultured bacterium; D_6__uncultured bacterium
New.CleanUp.ReferenceOTU174918	31.4126	6.96e-07	0.333333	0.222222	6	2.33333	D_0__Bacteria; D_1__Proteobacteria; D_2__Alphaproteobacteria; D_3__Rhodospirillales; D_4__DA111; D_5__uncultured bacterium; D_6__uncultured bacterium
DQ404859.1.1514	31.3153	7.3e-07	13.963	49.2963	95.7778	30	D_0__Bacteria; D_1__Acidobacteria; D_2__Acidobacteria; D_3__Subgroup 6; D_4__uncultured bacterium; D_5__uncultured bacterium; D_6__uncultured bacterium
JN896867.1.1397	31.2936	7.37e-07	0	0.666667	2.33333	9.33333	D_0__Bacteria; D_1__Proteobacteria; D_2__Gammaproteobacteria; D_3__Xanthomonadales; D_4__Xanthomonadaceae; D_5__Dokdonella; D_6__uncultured gamma proteobacterium
AB486106.1.1312	31.2834	7.41e-07	9.88889	42.7037	18.3333	30.6667	D_0__Bacteria; D_1__Planctomycetes; D_2__Phycisphaerae; D_3__WD2101 soil group; D_4__uncultured bacterium; D_5__uncultured bacterium; D_6__uncultured bacterium
JN024042.1.1470	31.2561	7.51e-07	201.593	11.2593	2.88889	1.77778	D_0__Bacteria; D_1__Chloroflexi; D_2__Ktedonobacteria; D_3__Ktedonobacterales; D_4__HSB OF53-F07; D_5__uncultured bacterium; D_6__uncultured bacterium
New.CleanUp.ReferenceOTU93677	31.2448	7.55e-07	0	0	3.88889	0.555556	D_0__Bacteria; D_1__Proteobacteria; D_2__Deltaproteobacteria; D_3__GR-WP33-30; D_4__uncultured bacterium; D_5__uncultured bacterium; D_6__uncultured bacterium
KF437556.1.1453	31.2018	7.71e-07	6.25926	29.6667	24.8889	17.2222	D_0__Bacteria; D_1__Proteobacteria; D_2__Alphaproteobacteria; D_3__Sphingomonadales; D_4__Sphingomonadaceae; D_5__Sphingomonas; D_6__Sphingomonas sp.
EU133385.1.1240	31.1837	7.78e-07	3.03704	21.5926	12.6667	16.6667	D_0__Bacteria; D_1__Proteobacteria; D_2__Alphaproteobacteria; D_3__Sphingomonadales; D_4__Sphingomonadaceae; D_5__Sphingomonas; D_6__uncultured bacterium
GQ396884.1.1497	31.174	7.81e-07	17.2593	52.2222	95.6667	97.1111	D_0__Bacteria; D_1__Bacteroidetes; D_2__Sphingobacteriia; D_3__Sphingobacteriales; D_4__Chitinophagaceae; D_5__Ferruginibacter; D_6__uncultured bacterium
New.ReferenceOTU1475	31.1412	7.94e-07	104.222	16.963	1.55556	8.33333	D_0__Bacteria; D_1__Verrucomicrobia; D_2__OPB35 soil group; D_3__uncultured bacterium; D_4__uncultured bacterium; D_5__uncultured bacterium; D_6__uncultured bacterium
New.CleanUp.ReferenceOTU352217	30.9444	8.73e-07	0.407407	1.48148	7.77778	6.88889	D_0__Bacteria; D_1__Chloroflexi; D_2__Ktedonobacteria; D_3__C0119; D_4__uncultured bacterium; D_5__uncultured bacterium; D_6__uncultured bacterium
EF019513.1.1338	30.9306	8.79e-07	434.333	180.852	75.2222	114.444	D_0__Bacteria; D_1__Proteobacteria; D_2__Alphaproteobacteria; D_3__Rhizobiales; D_4__Xanthobacteraceae; D_5__uncultured; D_6__uncultured bacterium
AM935626.1.1356	30.9216	8.83e-07	7.7037	66.4074	35.4444	30.3333	D_0__Bacteria; D_1__Proteobacteria; D_2__Gammaproteobacteria; D_3__Xanthomonadales; D_4__Xanthomonadales Incertae Sedis; D_5__uncultured; D_6__uncultured Methylococcaceae bacterium
New.CleanUp.ReferenceOTU405657	30.9186	8.84e-07	14.9259	0.481481	0	0	D_0__Bacteria; D_1__Chloroflexi; D_2__Ktedonobacteria; D_3__Ktedonobacterales; D_4__HSB OF53-F07; D_5__uncultured Ktedonobacter sp.; D_6__uncultured Ktedonobacter sp.
New.CleanUp.ReferenceOTU760193	30.8942	8.95e-07	12.3333	1.07407	0.333333	1.44444	D_0__Bacteria; D_1__Planctomycetes; D_2__Phycisphaerae; D_3__WD2101 soil group; D_4__uncultured bacterium; D_5__uncultured bacterium; D_6__uncultured bacterium
HM459622.1.1441	30.8383	9.19e-07	16.1481	59.6667	101.222	52.6667	D_0__Bacteria; D_1__Actinobacteria; D_2__Thermoleophilia; D_3__Gaiellales; D_4__uncultured; D_5__uncultured bacterium; D_6__uncultured bacterium
EU335266.1.1450	30.8199	9.28e-07	43.2222	6.88889	3.33333	13.7778	D_0__Bacteria; D_1__Proteobacteria; D_2__Alphaproteobacteria; D_3__Rhizobiales; D_4__Xanthobacteraceae; D_5__uncultured; D_6__uncultured alpha proteobacterium
AB821052.1.1478	30.7895	9.41e-07	109.519	15.1111	17.6667	21.6667	D_0__Bacteria; D_1__Actinobacteria; D_2__Actinobacteria; D_3__Frankiales; D_4__Acidothermaceae; D_5__Acidothermus; D_6__uncultured bacterium
JF119584.1.1364	30.7723	9.49e-07	13	85.5185	105.667	67.6667	D_0__Bacteria; D_1__Actinobacteria; D_2__Thermoleophilia; D_3__Gaiellales; D_4__uncultured; D_5__uncultured bacterium; D_6__uncultured bacterium
New.ReferenceOTU2177	30.7661	9.52e-07	67.5556	0.444444	0.555556	0.444444	D_0__Bacteria; D_1__Planctomycetes; D_2__Planctomycetacia; D_3__Planctomycetales; D_4__Planctomycetaceae; D_5__uncultured; D_6__uncultured bacterium
FJ466197.1.1425	30.7598	9.55e-07	30.2593	0.555556	0	0	D_0__Bacteria; D_1__Acidobacteria; D_2__Acidobacteria; D_3__Subgroup 3; D_4__Unknown Family; D_5__Bryobacter; D_6__uncultured bacterium
EU133483.1.1315	30.7566	9.56e-07	11.7407	0.296296	0	0	D_0__Bacteria; D_1__Proteobacteria; D_2__Alphaproteobacteria; D_3__Rhodospirillales; D_4__Rhodospirillaceae; D_5__Elstera; D_6__uncultured bacterium
New.CleanUp.ReferenceOTU343508	30.7477	9.61e-07	0	0.0740741	0	3.33333	D_0__Bacteria; D_1__Spirochaetae; D_2__Spirochaetes; D_3__Spirochaetales; D_4__Spirochaetaceae; D_5__Spirochaeta; D_6__Spirochaeta sp. IZ19-1
JN003118.1.1291	30.7456	9.62e-07	0	0.0740741	7.66667	0	D_0__Bacteria; D_1__Proteobacteria; D_2__Alphaproteobacteria; D_3__Rhodospirillales; D_4__DA111; D_5__uncultured alpha proteobacterium; D_6__uncultured alpha proteobacterium
HG529138.1.1268	30.6762	9.94e-07	21.037	0.333333	0	0	D_0__Bacteria; D_1__Proteobacteria; D_2__Gammaproteobacteria; D_3__Xanthomonadales; D_4__uncultured; D_5__uncultured bacterium; D_6__uncultured bacterium
JN178774.1.1501	30.6624	1e-06	0.592593	0.481481	47	2.88889	D_0__Bacteria; D_1__Proteobacteria; D_2__Alphaproteobacteria; D_3__Rhodospirillales; D_4__DA111; D_5__uncultured bacterium; D_6__uncultured bacterium
AB821083.1.1465	30.6243	1.02e-06	160.407	46.5185	28.8889	51.4444	D_0__Bacteria; D_1__Acidobacteria; D_2__Acidobacteria; D_3__Subgroup 3; D_4__Unknown Family; D_5__Candidatus Solibacter; D_6__uncultured bacterium
New.CleanUp.ReferenceOTU108286	30.5898	1.04e-06	9.18519	0	0	0	D_0__Bacteria; D_1__Proteobacteria; D_2__Betaproteobacteria; D_3__SC-I-84; D_4__uncultured bacterium; D_5__uncultured bacterium; D_6__uncultured bacterium
New.CleanUp.ReferenceOTU943704	30.5859	1.04e-06	9.2963	0	0	0	D_0__Bacteria; D_1__Actinobacteria; D_2__Actinobacteria; D_3__Corynebacteriales; D_4__Nocardiaceae; D_5__Rhodococcus; D_6__uncultured actinobacterium
FJ466264.1.1437	30.5721	1.05e-06	255.481	28.037	8.33333	13.8889	D_0__Bacteria; D_1__Acidobacteria; D_2__Acidobacteria; D_3__Acidobacteriales; D_4__Acidobacteriaceae (Subgroup 1); D_5__uncultured; D_6__uncultured bacterium
FJ466097.1.1443	30.5518	1.06e-06	26.037	0.0740741	0	0	D_0__Bacteria; D_1__Acidobacteria; D_2__Acidobacteria; D_3__Subgroup 3; D_4__Unknown Family; D_5__Bryobacter; D_6__uncultured bacterium
AY913367.1.1444	30.4279	1.12e-06	208.111	30.2222	28.5556	23.1111	D_0__Bacteria; D_1__Proteobacteria; D_2__Alphaproteobacteria; D_3__Rhizobiales; D_4__alphaI cluster; D_5__uncultured bacterium; D_6__uncultured bacterium
New.CleanUp.ReferenceOTU164697	30.3991	1.14e-06	1.81481	14.1111	7.44444	20.7778	D_0__Bacteria; D_1__Acidobacteria; D_2__Acidobacteria; D_3__Subgroup 3; D_4__Unknown Family; D_5__Bryobacter; D_6__uncultured bacterium
New.CleanUp.ReferenceOTU447378	30.2994	1.19e-06	0	0	4.11111	0.777778	D_0__Bacteria; D_1__Bacteroidetes; D_2__Sphingobacteriia; D_3__Sphingobacteriales; D_4__env.OPS 17; D_5__uncultured Bacteroidetes bacterium; D_6__uncultured Bacteroidetes bacterium
EU193114.1.1499	30.2987	1.19e-06	10.1481	79.037	26.7778	9.77778	D_0__Bacteria; D_1__Proteobacteria; D_2__Gammaproteobacteria; D_3__Xanthomonadales; D_4__Xanthomonadaceae; D_5__uncultured; D_6__uncultured Xanthomonadaceae bacterium
New.ReferenceOTU1892	30.262	1.22e-06	18.5926	0.37037	0.444444	0.555556	D_0__Bacteria; D_1__Acidobacteria; D_2__Acidobacteria; D_3__Acidobacteriales; D_4__Acidobacteriaceae (Subgroup 1); D_5__uncultured; D_6__uncultured forest soil bacterium
AY963311.1.1459	30.2585	1.22e-06	23.5926	1.11111	0	0.888889	D_0__Bacteria; D_1__Acidobacteria; D_2__Acidobacteria; D_3__Subgroup 2; D_4__uncultured bacterium; D_5__uncultured bacterium; D_6__uncultured bacterium
New.CleanUp.ReferenceOTU576496	30.2496	1.22e-06	21.3333	0	0.888889	0.333333	D_0__Bacteria; D_1__Planctomycetes; D_2__Planctomycetacia; D_3__Planctomycetales; D_4__Planctomycetaceae; D_5__uncultured; D_6__bacterium enrichment culture clone auto84_4W
JF145343.1.1340	30.2207	1.24e-06	8.03704	73.4815	64.7778	70.3333	D_0__Bacteria; D_1__Actinobacteria; D_2__MB-A2-108; D_3__uncultured bacterium; D_4__uncultured bacterium; D_5__uncultured bacterium; D_6__uncultured bacterium
HM069101.1.1551	30.1915	1.26e-06	12.2963	0.666667	0	0	D_0__Bacteria; D_1__Verrucomicrobia; D_2__Spartobacteria; D_3__Chthoniobacterales; D_4__Xiphinematobacteraceae; D_5__Candidatus Xiphinematobacter; D_6__uncultured bacterium
AY963434.1.1408	30.1807	1.26e-06	11.7778	0.407407	0	0.777778	D_0__Bacteria; D_1__Proteobacteria; D_2__Alphaproteobacteria; D_3__Rhizobiales; D_4__Xanthobacteraceae; D_5__uncultured; D_6__uncultured bacterium
JN562355.1.1308	30.1554	1.28e-06	15.5926	55.1111	51.8889	59.4444	D_0__Archaea; D_1__Thaumarchaeota; D_2__Soil Crenarchaeotic Group(SCG); D_3__uncultured compost archaeon; D_4__uncultured compost archaeon; D_5__uncultured compost archaeon; D_6__uncultured compost archaeon
New.CleanUp.ReferenceOTU758259	30.1064	1.31e-06	6.14815	0.518519	0	0.555556	D_0__Bacteria; D_1__Actinobacteria; D_2__Thermoleophilia; D_3__Solirubrobacterales; D_4__TM146; D_5__uncultured Actinomycetales bacterium; D_6__uncultured Actinomycetales bacterium
GQ402735.1.1407	30.0781	1.33e-06	38.7778	1.03704	0.777778	2.88889	D_0__Bacteria; D_1__Proteobacteria; D_2__Alphaproteobacteria; D_3__Rhizobiales; D_4__alphaI cluster; D_5__uncultured bacterium; D_6__uncultured bacterium
GQ402655.1.1407	30.0713	1.33e-06	9.22222	0	0	0.777778	D_0__Bacteria; D_1__Acidobacteria; D_2__Acidobacteria; D_3__Subgroup 3; D_4__Unknown Family; D_5__Bryobacter; D_6__uncultured bacterium
New.ReferenceOTU2336	30.0081	1.37e-06	46.8889	3.85185	0	1.55556	D_0__Bacteria; D_1__Actinobacteria; D_2__Acidimicrobiia; D_3__Acidimicrobiales; D_4__uncultured; D_5__uncultured bacterium; D_6__uncultured bacterium
New.ReferenceOTU832	29.9058	1.44e-06	0	5.51852	72	53.2222	D_0__Bacteria; D_1__Gemmatimonadetes; D_2__Gemmatimonadetes; D_3__Gemmatimonadales; D_4__Gemmatimonadaceae; D_5__Gemmatimonas; D_6__uncultured bacterium
FJ382221.1.1397	29.8595	1.48e-06	0.0740741	0.111111	5.11111	0.111111	D_0__Bacteria; D_1__Bacteroidetes; D_2__Bacteroidia; D_3__Bacteroidales; D_4__Porphyromonadaceae; D_5__Paludibacter; D_6__uncultured bacterium
New.ReferenceOTU1166	29.8261	1.5e-06	4.55556	0.555556	0	0	D_0__Bacteria; D_1__Actinobacteria; D_2__Thermoleophilia; D_3__Solirubrobacterales; D_4__YNPFFP1; D_5__uncultured bacterium; D_6__uncultured bacterium
New.ReferenceOTU1425	29.8131	1.51e-06	0.148148	0	2.44444	0	D_0__Bacteria; D_1__Proteobacteria; D_2__Betaproteobacteria; D_3__SC-I-84; D_4__uncultured beta proteobacterium; D_5__uncultured beta proteobacterium; D_6__uncultured beta proteobacterium
DQ984541.1.1486	29.7683	1.54e-06	99.1111	27.2963	32.6667	31.7778	D_0__Bacteria; D_1__Bacteroidetes; D_2__Sphingobacteriia; D_3__Sphingobacteriales; D_4__Chitinophagaceae; D_5__Parasegetibacter; D_6__uncultured bacterium
JN615822.1.1372	29.7549	1.55e-06	3.96296	7.07407	98.1111	35.4444	D_0__Bacteria; D_1__Nitrospirae; D_2__Nitrospira; D_3__Nitrospirales; D_4__Nitrospiraceae; D_5__Nitrospira; D_6__uncultured Nitrospira sp.
EU881257.1.1449	29.7486	1.56e-06	43.8519	3.14815	0	0.777778	D_0__Bacteria; D_1__Proteobacteria; D_2__Alphaproteobacteria; D_3__Rhizobiales; D_4__alphaI cluster; D_5__uncultured bacterium; D_6__uncultured bacterium
New.CleanUp.ReferenceOTU440829	29.6616	1.63e-06	21.7037	0.703704	0.666667	0.444444	D_0__Bacteria; D_1__Verrucomicrobia; D_2__Opitutae; D_3__Opitutales; D_4__Opitutaceae; D_5__Opitutus; D_6__uncultured bacterium
HQ598778.1.1456	29.6384	1.64e-06	80.7778	3.81481	0.444444	0.777778	D_0__Bacteria; D_1__Acidobacteria; D_2__Acidobacteria; D_3__Acidobacteriales; D_4__Acidobacteriaceae (Subgroup 1); D_5__uncultured; D_6__uncultured Acidobacteria bacterium
EF018489.1.1376	29.6368	1.65e-06	110.111	21.8148	18.6667	7.88889	D_0__Bacteria; D_1__Proteobacteria; D_2__Gammaproteobacteria; D_3__Enterobacteriales; D_4__Enterobacteriaceae; D_5__Escherichia-Shigella; D_6__uncultured bacterium
New.CleanUp.ReferenceOTU202411	29.6326	1.65e-06	14.2593	2	1.77778	1.33333	D_0__Bacteria; D_1__Actinobacteria; D_2__Thermoleophilia; D_3__Solirubrobacterales; D_4__Patulibacteraceae; D_5__Patulibacter; D_6__uncultured bacterium
JF266362.1.1359	29.5867	1.69e-06	10.1852	90.7037	81.1111	27.7778	D_0__Bacteria; D_1__Proteobacteria; D_2__Gammaproteobacteria; D_3__Xanthomonadales; D_4__Xanthomonadales Incertae Sedis; D_5__uncultured; D_6__uncultured bacterium
New.ReferenceOTU2068	29.57	1.7e-06	45.1852	0.0740741	0	1.22222	D_0__Bacteria; D_1__Actinobacteria; D_2__Thermoleophilia; D_3__Solirubrobacterales; D_4__TM146; D_5__uncultured Actinomycetales bacterium; D_6__uncultured Actinomycetales bacterium
EF018491.1.1333	29.5104	1.75e-06	30.8519	6	2	4.77778	D_0__Bacteria; D_1__Proteobacteria; D_2__Alphaproteobacteria; D_3__Rhizobiales; D_4__Hyphomicrobiaceae; D_5__Blastochloris; D_6__uncultured Methylocystaceae bacterium
AB672302.1.1424	29.5056	1.75e-06	70	99.5185	296.333	208.889	D_0__Bacteria; D_1__Acidobacteria; D_2__Acidobacteria; D_3__Subgroup 3; D_4__Unknown Family; D_5__Candidatus Solibacter; D_6__uncultured bacterium
New.CleanUp.ReferenceOTU812728	29.4996	1.76e-06	0.259259	0.37037	6.66667	2.88889	D_0__Bacteria; D_1__Proteobacteria; D_2__Deltaproteobacteria; D_3__Myxococcales; D_4__mle1-27; D_5__uncultured Myxococcales bacterium; D_6__uncultured Myxococcales bacterium
ADOS01000480.26.1301	29.498	1.76e-06	5.81481	38.4815	42.2222	34.5556	D_0__Bacteria; D_1__Proteobacteria; D_2__Alphaproteobacteria; D_3__Rickettsiales; D_4__mitochondria; D_5__Pythium ultimum DAOM BR144; D_6__Pythium ultimum DAOM BR144
EU132720.1.1321	29.4903	1.77e-06	6.22222	45.2222	46	25.2222	D_0__Bacteria; D_1__Actinobacteria; D_2__Acidimicrobiia; D_3__Acidimicrobiales; D_4__uncultured; D_5__uncultured bacterium; D_6__uncultured bacterium
FN554393.1.1417	29.3973	1.85e-06	27.8889	78.963	55.7778	71.1111	D_0__Bacteria; D_1__Proteobacteria; D_2__Alphaproteobacteria; D_3__Rhodospirillales; D_4__Rhodospirillales Incertae Sedis; D_5__Reyranella; D_6__alpha proteobacterium CN37
HG529135.1.1287	29.3811	1.86e-06	1.03704	0.740741	8.66667	0.444444	D_0__Bacteria; D_1__Elusimicrobia; D_2__Elusimicrobia; D_3__Lineage IV; D_4__uncultured bacterium; D_5__uncultured bacterium; D_6__uncultured bacterium
DQ125684.1.1476	29.3471	1.89e-06	7.18519	22.6667	30.7778	31.3333	D_0__Bacteria; D_1__Actinobacteria; D_2__Thermoleophilia; D_3__Gaiellales; D_4__uncultured; D_5__uncultured bacterium; D_6__uncultured bacterium
EF516329.1.1488	29.2983	1.94e-06	193.852	24.6667	10.1111	11.4444	D_0__Bacteria; D_1__Verrucomicrobia; D_2__Spartobacteria; D_3__Chthoniobacterales; D_4__DA101 soil group; D_5__uncultured bacterium; D_6__uncultured bacterium
New.CleanUp.ReferenceOTU190470	29.2412	1.99e-06	8.66667	0.407407	0	1	D_0__Bacteria; D_1__Proteobacteria; D_2__Deltaproteobacteria; D_3__Myxococcales; D_4__Polyangiaceae; D_5__Sorangium; D_6__uncultured Polyangiaceae bacterium
DQ248295.1.1465	29.2317	2e-06	0.185185	0.185185	0	4.66667	D_0__Bacteria; D_1__Proteobacteria; D_2__Alphaproteobacteria; D_3__Rhizobiales; D_4__Methylobacteriaceae; D_5__Microvirga; D_6__uncultured Rhizobiales bacterium
New.CleanUp.ReferenceOTU906778	29.2174	2.02e-06	0	0	1.22222	0	D_0__Bacteria; D_1__Acidobacteria; D_2__Acidobacteria; D_3__Subgroup 2; D_4__uncultured bacterium; D_5__uncultured bacterium; D_6__uncultured bacterium
FJ004736.1.1359	29.2084	2.02e-06	0	0	1	0	D_0__Bacteria; D_1__Acidobacteria; D_2__Acidobacteria; D_3__Subgroup 13; D_4__uncultured bacterium; D_5__uncultured bacterium; D_6__uncultured bacterium
New.CleanUp.ReferenceOTU459879	29.2084	2.02e-06	0	0	3.77778	0	D_0__Bacteria; D_1__Proteobacteria; D_2__TA18; D_3__uncultured bacterium; D_4__uncultured bacterium; D_5__uncultured bacterium; D_6__uncultured bacterium
New.CleanUp.ReferenceOTU892087	29.2084	2.02e-06	0	0	1.88889	0	D_0__Bacteria; D_1__Bacteroidetes; D_2__Sphingobacteriia; D_3__Sphingobacteriales; D_4__LiUU-11-161; D_5__uncultured bacterium; D_6__uncultured bacterium
New.CleanUp.ReferenceOTU1000178	29.2084	2.02e-06	0	0	1.66667	0	D_0__Bacteria; D_1__Gemmatimonadetes; D_2__Gemmatimonadetes; D_3__Gemmatimonadales; D_4__Gemmatimonadaceae; D_5__uncultured; D_6__uncultured bacterium
EU335196.1.1520	29.2055	2.03e-06	0	0	1.55556	0	D_0__Bacteria; D_1__Proteobacteria; D_2__Deltaproteobacteria; D_3__Desulfuromonadales; D_4__Geobacteraceae; D_5__Geobacter; D_6__uncultured bacterium
AM157329.1.1204	29.2055	2.03e-06	0	0	0	2.55556	D_0__Bacteria; D_1__Gemmatimonadetes; D_2__Gemmatimonadetes; D_3__Gemmatimonadales; D_4__Gemmatimonadaceae; D_5__uncultured; D_6__uncultured bacterium
DQ450778.1.1383	29.2055	2.03e-06	0	0	4	0	D_0__Bacteria; D_1__Verrucomicrobia; D_2__S-BQ2-57 soil group; D_3__uncultured Verrucomicrobia bacterium; D_4__uncultured Verrucomicrobia bacterium; D_5__uncultured Verrucomicrobia bacterium; D_6__uncultured Verrucomicrobia bacterium
JN178768.1.1501	29.2055	2.03e-06	0	0	2.55556	0	D_0__Bacteria; D_1__Proteobacteria; D_2__Alphaproteobacteria; D_3__Rhodospirillales; D_4__DA111; D_5__uncultured bacterium; D_6__uncultured bacterium
New.CleanUp.ReferenceOTU99275	29.2055	2.03e-06	0	0	13.4444	0	D_0__Bacteria; D_1__Chloroflexi; D_2__Ktedonobacteria; D_3__Ktedonobacterales; D_4__1921-3; D_5__uncultured bacterium; D_6__uncultured bacterium
New.CleanUp.ReferenceOTU143148	29.2055	2.03e-06	0	0	0	3	D_0__Bacteria; D_1__Proteobacteria; D_2__Betaproteobacteria; D_3__Nitrosomonadales; D_4__Nitrosomonadaceae; D_5__uncultured; D_6__uncultured Nitrosomonadaceae bacterium
New.CleanUp.ReferenceOTU223049	29.2055	2.03e-06	0	0	6.55556	0	D_0__Bacteria; D_1__Chloroflexi; D_2__Ktedonobacteria; D_3__Ktedonobacterales; D_4__1959-1; D_5__uncultured bacterium; D_6__uncultured bacterium
New.CleanUp.ReferenceOTU772399	29.2055	2.03e-06	0	0	1.77778	0	D_0__Bacteria; D_1__Verrucomicrobia; D_2__Spartobacteria; D_3__Chthoniobacterales; D_4__Chthoniobacteraceae; D_5__Chthoniobacter; D_6__uncultured Verrucomicrobia bacterium
New.CleanUp.ReferenceOTU774838	29.2055	2.03e-06	0	0	1.66667	0	D_0__Bacteria; D_1__Proteobacteria; D_2__Betaproteobacteria; D_3__Nitrosomonadales; D_4__Nitrosomonadaceae; D_5__uncultured; D_6__uncultured bacterium
New.ReferenceOTU2261	29.1896	2.04e-06	79.9259	28.1481	5	23.4444	D_0__Bacteria; D_1__Actinobacteria; D_2__Thermoleophilia; D_3__Solirubrobacterales; D_4__YNPFFP1; D_5__uncultured bacterium; D_6__uncultured bacterium
New.CleanUp.ReferenceOTU693981	29.1749	2.06e-06	0.555556	2.81481	23	1.55556	D_0__Bacteria; D_1__Planctomycetes; D_2__Phycisphaerae; D_3__WD2101 soil group; D_4__uncultured bacterium; D_5__uncultured bacterium; D_6__uncultured bacterium
JX523884.1.1251	29.0538	2.18e-06	12.2963	108.037	54.5556	70.6667	D_0__Bacteria; D_1__Bacteroidetes; D_2__Cytophagia; D_3__Cytophagales; D_4__Cytophagaceae; D_5__Adhaeribacter; D_6__uncultured bacterium
AB672265.1.1427	29.0495	2.19e-06	0	1.92593	13	8	D_0__Bacteria; D_1__Acidobacteria; D_2__Acidobacteria; D_3__Subgroup 3; D_4__Unknown Family; D_5__Candidatus Solibacter; D_6__uncultured Acidobacteriales bacterium
New.ReferenceOTU104	28.971	2.27e-06	0	4.44444	16.1111	2.11111	D_0__Bacteria; D_1__Gemmatimonadetes; D_2__Gemmatimonadetes; D_3__Gemmatimonadales; D_4__Gemmatimonadaceae; D_5__uncultured; D_6__uncultured bacterium
New.ReferenceOTU1627	28.9162	2.33e-06	3.40741	19.9259	9.33333	14.4444	D_0__Bacteria; D_1__Proteobacteria; D_2__Alphaproteobacteria; D_3__Rhodospirillales; D_4__Acetobacteraceae; D_5__uncultured eubacterium WD248; D_6__uncultured eubacterium WD248
JQ311867.1.1401	28.8753	2.38e-06	0.851852	11.5185	9.77778	11.2222	D_0__Bacteria; D_1__Planctomycetes; D_2__Phycisphaerae; D_3__WD2101 soil group; D_4__uncultured bacterium; D_5__uncultured bacterium; D_6__uncultured bacterium
AY963375.1.1460	28.8666	2.39e-06	106.185	0.407407	5.22222	0.666667	D_0__Bacteria; D_1__Proteobacteria; D_2__Gammaproteobacteria; D_3__Xanthomonadales; D_4__uncultured; D_5__uncultured bacterium; D_6__uncultured bacterium
AY913273.1.1455	28.8488	2.41e-06	47.037	0.62963	4.77778	15.4444	D_0__Bacteria; D_1__Acidobacteria; D_2__Acidobacteria; D_3__Subgroup 2; D_4__uncultured forest soil bacterium; D_5__uncultured forest soil bacterium; D_6__uncultured forest soil bacterium
EU150242.1.1478	28.8206	2.44e-06	49.6667	0.851852	1.22222	1.55556	D_0__Bacteria; D_1__Acidobacteria; D_2__Acidobacteria; D_3__Acidobacteriales; D_4__Acidobacteriaceae (Subgroup 1); D_5__uncultured; D_6__uncultured bacterium
FJ625326.1.1430	28.7907	2.48e-06	27.1111	0.481481	0	1.33333	D_0__Bacteria; D_1__Proteobacteria; D_2__Alphaproteobacteria; D_3__Rhizobiales; D_4__alphaI cluster; D_5__uncultured bacterium; D_6__uncultured bacterium
JX505092.1.1469	28.7785	2.49e-06	67.0741	29.4815	0	4.22222	D_0__Bacteria; D_1__Actinobacteria; D_2__Thermoleophilia; D_3__Gaiellales; D_4__uncultured; D_5__uncultured Solirubrobacter sp.; D_6__uncultured Solirubrobacter sp.
New.CleanUp.ReferenceOTU81027	28.7776	2.49e-06	0	0	3.33333	0.888889	D_0__Bacteria; D_1__Proteobacteria; D_2__Betaproteobacteria; D_3__Nitrosomonadales; D_4__Nitrosomonadaceae; D_5__uncultured; D_6__uncultured Xanthomonas sp.
New.CleanUp.ReferenceOTU819390	28.7686	2.5e-06	29.7778	2.40741	0.333333	6.33333	D_0__Bacteria; D_1__Acidobacteria; D_2__Acidobacteria; D_3__Subgroup 3; D_4__Unknown Family; D_5__Candidatus Solibacter; D_6__uncultured bacterium
New.CleanUp.ReferenceOTU412496	28.6799	2.61e-06	16	2.33333	0.555556	0.888889	D_0__Bacteria; D_1__Actinobacteria; D_2__Thermoleophilia; D_3__Solirubrobacterales; D_4__480-2; D_5__uncultured bacterium; D_6__uncultured bacterium
EF018935.1.1348	28.6708	2.63e-06	61.7407	1.14815	4.77778	7.88889	D_0__Bacteria; D_1__Proteobacteria; D_2__Alphaproteobacteria; D_3__Rhodospirillales; D_4__Rhodospirillaceae; D_5__Defluviicoccus; D_6__uncultured bacterium
New.CleanUp.ReferenceOTU948430	28.645	2.66e-06	0	0.555556	3.11111	0.222222	D_0__Bacteria; D_1__Planctomycetes; D_2__Planctomycetacia; D_3__Planctomycetales; D_4__Planctomycetaceae; D_5__uncultured; D_6__uncultured bacterium
EF018714.1.1383	28.6147	2.7e-06	107.259	7.37037	2.66667	3.11111	D_0__Bacteria; D_1__Acidobacteria; D_2__Acidobacteria; D_3__Subgroup 2; D_4__uncultured bacterium; D_5__uncultured bacterium; D_6__uncultured bacterium
JN023515.1.1441	28.605	2.71e-06	36.7407	120.593	86.5556	129.333	D_0__Bacteria; D_1__Proteobacteria; D_2__Alphaproteobacteria; D_3__Sphingomonadales; D_4__JG34-KF-161; D_5__uncultured bacterium; D_6__uncultured bacterium
DQ129385.1.1478	28.5565	2.78e-06	0.962963	12.5185	9.77778	7.88889	D_0__Bacteria; D_1__Planctomycetes; D_2__Planctomycetacia; D_3__Planctomycetales; D_4__Planctomycetaceae; D_5__Pirellula; D_6__uncultured bacterium
EF018593.1.1367	28.533	2.81e-06	11.2222	0.148148	0	0	D_0__Bacteria; D_1__Acidobacteria; D_2__Acidobacteria; D_3__Acidobacteriales; D_4__Acidobacteriaceae (Subgroup 1); D_5__uncultured; D_6__uncultured bacterium
EF515912.1.1483	28.52	2.82e-06	12.6296	0.925926	0.222222	5.33333	D_0__Bacteria; D_1__Planctomycetes; D_2__BD7-11; D_3__uncultured bacterium; D_4__uncultured bacterium; D_5__uncultured bacterium; D_6__uncultured bacterium
HE589854.1.1475	28.4977	2.86e-06	2.77778	87.4444	27.1111	12.8889	D_0__Bacteria; D_1__Proteobacteria; D_2__Deltaproteobacteria; D_3__Desulfuromonadales; D_4__Geobacteraceae; D_5__Geobacter; D_6__uncultured bacterium
New.ReferenceOTU1219	28.4538	2.92e-06	1.51852	13.6667	9.22222	16.3333	D_0__Bacteria; D_1__Actinobacteria; D_2__Acidimicrobiia; D_3__Acidimicrobiales; D_4__uncultured; D_5__uncultured bacterium; D_6__uncultured bacterium
AB672276.1.1424	28.4252	2.96e-06	16.1481	0.481481	0	0	D_0__Bacteria; D_1__Acidobacteria; D_2__Acidobacteria; D_3__Acidobacteriales; D_4__Acidobacteriaceae (Subgroup 1); D_5__uncultured; D_6__uncultured bacterium
New.CleanUp.ReferenceOTU699135	28.3632	3.05e-06	0	0	2.77778	3.77778	D_0__Bacteria; D_1__Bacteroidetes; D_2__Sphingobacteriia; D_3__Sphingobacteriales; D_4__PHOS-HE51; D_5__uncultured bacterium; D_6__uncultured bacterium
New.ReferenceOTU382	28.3417	3.08e-06	8.44444	1.85185	1	0.666667	D_0__Bacteria; D_1__Actinobacteria; D_2__Thermoleophilia; D_3__Gaiellales; D_4__uncultured; D_5__uncultured actinobacterium; D_6__uncultured actinobacterium
New.CleanUp.ReferenceOTU514828	28.32	3.11e-06	6.18519	0	0.222222	0	D_0__Bacteria; D_1__Planctomycetes; D_2__Planctomycetacia; D_3__Planctomycetales; D_4__Planctomycetaceae; D_5__uncultured; D_6__uncultured bacterium
EU680464.1.1478	28.3166	3.12e-06	9.88889	0	0.222222	0	D_0__Bacteria; D_1__Acidobacteria; D_2__Acidobacteria; D_3__Acidobacteriales; D_4__Acidobacteriaceae (Subgroup 1); D_5__uncultured; D_6__uncultured bacterium
EF020321.1.1334	28.3129	3.12e-06	14.4074	2.14815	0.666667	4.11111	D_0__Bacteria; D_1__Proteobacteria; D_2__Alphaproteobacteria; D_3__Rhizobiales; D_4__alphaI cluster; D_5__uncultured bacterium; D_6__uncultured bacterium
EF020148.1.1400	28.2779	3.18e-06	14.5185	12.6296	39.5556	57.2222	D_0__Bacteria; D_1__Acidobacteria; D_2__Acidobacteria; D_3__Subgroup 6; D_4__uncultured bacterium; D_5__uncultured bacterium; D_6__uncultured bacterium
FN870346.1.1359	28.2485	3.22e-06	8.11111	0	0	0.333333	D_0__Bacteria; D_1__Actinobacteria; D_2__Actinobacteria; D_3__Frankiales; D_4__Acidothermaceae; D_5__Acidothermus; D_6__Thermomonosporaceae bacterium YE4-D4-16-CH2
EF020000.1.1337	28.2181	3.27e-06	76.7037	240.556	162.222	230.667	D_0__Bacteria; D_1__Proteobacteria; D_2__Alphaproteobacteria; D_3__Sphingomonadales; D_4__Erythrobacteraceae; D_5__Altererythrobacter; D_6__uncultured bacterium
New.ReferenceOTU1576	28.1574	3.37e-06	36.8519	7.85185	4.22222	3.11111	D_0__Bacteria; D_1__Actinobacteria; D_2__Rubrobacteria; D_3__Rubrobacterales; D_4__Rubrobacteriaceae; D_5__Rubrobacter; D_6__uncultured bacterium
GU172191.1.1468	28.1459	3.38e-06	61.037	7	3	3.55556	D_0__Bacteria; D_1__Acidobacteria; D_2__Acidobacteria; D_3__Acidobacteriales; D_4__Acidobacteriaceae (Subgroup 1); D_5__uncultured; D_6__uncultured bacterium
New.ReferenceOTU2148	28.1349	3.4e-06	9.11111	0	0	0	D_0__Bacteria; D_1__Acidobacteria; D_2__Acidobacteria; D_3__Acidobacteriales; D_4__Acidobacteriaceae (Subgroup 1); D_5__uncultured; D_6__uncultured bacterium
EU135478.1.1394	28.1307	3.41e-06	14.6667	1.7037	0.222222	2.55556	D_0__Bacteria; D_1__Verrucomicrobia; D_2__OPB35 soil group; D_3__uncultured bacterium; D_4__uncultured bacterium; D_5__uncultured bacterium; D_6__uncultured bacterium
New.CleanUp.ReferenceOTU582426	28.1283	3.41e-06	4.40741	0	0	0	D_0__Bacteria; D_1__Planctomycetes; D_2__Planctomycetacia; D_3__Planctomycetales; D_4__Planctomycetaceae; D_5__uncultured; D_6__uncultured bacterium
New.CleanUp.ReferenceOTU216564	28.0982	3.46e-06	0.740741	0.925926	6.44444	6.44444	D_0__Bacteria; D_1__Elusimicrobia; D_2__Elusimicrobia; D_3__Lineage IIb; D_4__uncultured bacterium; D_5__uncultured bacterium; D_6__uncultured bacterium
GQ402583.1.1402	28.0968	3.47e-06	12.1852	0	0.333333	0	D_0__Bacteria; D_1__Proteobacteria; D_2__Alphaproteobacteria; D_3__Rhizobiales; D_4__Rhizobiales Incertae Sedis; D_5__Rhizomicrobium; D_6__uncultured bacterium
EU669635.1.1461	28.0807	3.49e-06	7.18519	37.8889	40.2222	26.5556	D_0__Bacteria; D_1__Chloroflexi; D_2__KD4-96; D_3__uncultured Anaerolineae bacterium; D_4__uncultured Anaerolineae bacterium; D_5__uncultured Anaerolineae bacterium; D_6__uncultured Anaerolineae bacterium
GU127826.1.1446	28.0161	3.6e-06	37.7037	0.592593	0.666667	0	D_0__Bacteria; D_1__Chloroflexi; D_2__Ktedonobacteria; D_3__Ktedonobacterales; D_4__HSB OF53-F07; D_5__uncultured bacterium; D_6__uncultured bacterium
JQ426020.1.1481	28.0085	3.62e-06	0.814815	16.963	5.11111	2.22222	D_0__Bacteria; D_1__Actinobacteria; D_2__Acidimicrobiia; D_3__Acidimicrobiales; D_4__uncultured; D_5__uncultured bacterium; D_6__uncultured bacterium
AB486063.1.1376	28.0035	3.63e-06	31.3704	8.33333	50.8889	74.8889	D_0__Bacteria; D_1__Acidobacteria; D_2__Holophagae; D_3__Subgroup 7; D_4__uncultured bacterium; D_5__uncultured bacterium; D_6__uncultured bacterium
New.ReferenceOTU1728	27.9658	3.69e-06	203.259	26.1481	0.888889	0.777778	D_0__Bacteria; D_1__Proteobacteria; D_2__Alphaproteobacteria; D_3__Rickettsiales; D_4__mitochondria; D_5__Rhynchosporium agropyri; D_6__Rhynchosporium agropyri
New.CleanUp.ReferenceOTU428384	27.9632	3.7e-06	0.259259	15.963	3.44444	0	D_0__Bacteria; D_1__Verrucomicrobia; D_2__OPB35 soil group; D_3__uncultured bacterium; D_4__uncultured bacterium; D_5__uncultured bacterium; D_6__uncultured bacterium
New.ReferenceOTU1214	27.9242	3.77e-06	73.2963	7.18519	0.222222	6	D_0__Bacteria; D_1__Planctomycetes; D_2__Planctomycetacia; D_3__Planctomycetales; D_4__Planctomycetaceae; D_5__uncultured; D_6__uncultured bacterium
EF020288.1.1401	27.9241	3.77e-06	27.3333	64.8148	121.889	88.2222	D_0__Bacteria; D_1__Acidobacteria; D_2__Acidobacteria; D_3__Subgroup 6; D_4__uncultured bacterium; D_5__uncultured bacterium; D_6__uncultured bacterium
JF833853.1.1491	27.9057	3.8e-06	38.0741	10.0741	17.3333	0.666667	D_0__Bacteria; D_1__Verrucomicrobia; D_2__Verrucomicrobia Incertae Sedis; D_3__Unknown Order; D_4__Unknown Family; D_5__Candidatus Methylacidiphilum; D_6__uncultured bacterium
New.ReferenceOTU842	27.8414	3.92e-06	1.74074	9.22222	9.77778	7.55556	D_0__Bacteria; D_1__Bacteroidetes; D_2__Sphingobacteriia; D_3__Sphingobacteriales; D_4__Chitinophagaceae; D_5__uncultured; D_6__uncultured bacterium
AM162474.1.1516	27.8166	3.97e-06	24.0741	3.92593	0.666667	4.66667	D_0__Bacteria; D_1__Actinobacteria; D_2__Thermoleophilia; D_3__Solirubrobacterales; D_4__TM146; D_5__uncultured bacterium; D_6__uncultured bacterium
JX133651.1.1448	27.7766	4.05e-06	10.7407	0.518519	0	0	D_0__Bacteria; D_1__Chloroflexi; D_2__Ktedonobacteria; D_3__Ktedonobacterales; D_4__1959-1; D_5__uncultured bacterium; D_6__uncultured bacterium
New.CleanUp.ReferenceOTU393442	27.77	4.06e-06	4.51852	0.222222	0	0	D_0__Bacteria; D_1__Planctomycetes; D_2__Planctomycetacia; D_3__Planctomycetales; D_4__Planctomycetaceae; D_5__uncultured; D_6__uncultured bacterium
AY963356.1.1417	27.7401	4.12e-06	20.6667	0.37037	0	0.666667	D_0__Bacteria; D_1__Proteobacteria; D_2__Alphaproteobacteria; D_3__Rhodospirillales; D_4__DA111; D_5__uncultured bacterium; D_6__uncultured bacterium
EF018816.1.1396	27.7367	4.12e-06	5.92593	24.7037	35.5556	26.7778	D_0__Bacteria; D_1__Acidobacteria; D_2__Holophagae; D_3__Subgroup 10; D_4__ABS-19; D_5__uncultured Acidobacteria bacterium; D_6__uncultured Acidobacteria bacterium
FJ405890.1.1504	27.7175	4.16e-06	5.66667	0.111111	0	0	D_0__Bacteria; D_1__Planctomycetes; D_2__Planctomycetacia; D_3__Planctomycetales; D_4__Planctomycetaceae; D_5__uncultured; D_6__Planctomycetia bacterium WSF3-27
New.CleanUp.ReferenceOTU326757	27.6828	4.23e-06	4.96296	0.481481	0	0	D_0__Bacteria; D_1__Planctomycetes; D_2__Planctomycetacia; D_3__Planctomycetales; D_4__Planctomycetaceae; D_5__uncultured; D_6__uncultured bacterium
EF019971.1.1362	27.6426	4.32e-06	127.889	418.778	385.667	336.333	D_0__Bacteria; D_1__Proteobacteria; D_2__Gammaproteobacteria; D_3__Xanthomonadales; D_4__uncultured; D_5__uncultured proteobacterium; D_6__uncultured proteobacterium
New.ReferenceOTU1591	27.6354	4.33e-06	2.18519	25.7037	48.2222	12.4444	D_0__Bacteria; D_1__Planctomycetes; D_2__Phycisphaerae; D_3__Phycisphaerales; D_4__Phycisphaeraceae; D_5__SM1A02; D_6__uncultured Planctomycetaceae bacterium
JN024013.1.1429	27.63	4.34e-06	21.2963	88.1481	32.6667	13.8889	D_0__Bacteria; D_1__Proteobacteria; D_2__Alphaproteobacteria; D_3__Rhodospirillales; D_4__Rhodospirillaceae; D_5__Dongia; D_6__uncultured bacterium
JF168855.1.1346	27.6161	4.37e-06	11.6667	64.8889	42.5556	33.6667	D_0__Bacteria; D_1__Actinobacteria; D_2__Actinobacteria; D_3__Propionibacteriales; D_4__Nocardioidaceae; D_5__Nocardioides; D_6__Nocardioides halotolerans
FQ659888.1.1310	27.5088	4.6e-06	4.96296	0.740741	0	0	D_0__Bacteria; D_1__Proteobacteria; D_2__Alphaproteobacteria; D_3__Rhizobiales; D_4__Xanthobacteraceae; D_5__uncultured; D_6__uncultured bacterium
AJ519379.1.1307	27.4961	4.63e-06	21.8889	120.185	115	159.556	D_0__Bacteria; D_1__Acidobacteria; D_2__Acidobacteria; D_3__Subgroup 6; D_4__uncultured Holophaga sp.; D_5__uncultured Holophaga sp.; D_6__uncultured Holophaga sp.
GU359074.1.1477	27.4949	4.64e-06	19.4074	109.259	153.111	56.3333	D_0__Bacteria; D_1__Acidobacteria; D_2__Acidobacteria; D_3__Subgroup 6; D_4__uncultured bacterium; D_5__uncultured bacterium; D_6__uncultured bacterium
JF833476.1.1392	27.4932	4.64e-06	107.111	13.2222	13.6667	28.1111	D_0__Bacteria; D_1__Proteobacteria; D_2__Alphaproteobacteria; D_3__Rhizobiales; D_4__DUNssu371; D_5__uncultured Gemmatimonadetes bacterium; D_6__uncultured Gemmatimonadetes bacterium
JX505240.1.1477	27.4635	4.71e-06	26.4074	0.259259	8.33333	6.66667	D_0__Bacteria; D_1__Proteobacteria; D_2__Deltaproteobacteria; D_3__Myxococcales; D_4__Polyangiaceae; D_5__Sorangium; D_6__uncultured Polyangiaceae bacterium
New.CleanUp.ReferenceOTU181187	27.4631	4.71e-06	0.888889	0.222222	7.66667	2.22222	D_0__Bacteria; D_1__Gemmatimonadetes; D_2__Gemmatimonadetes; D_3__Gemmatimonadales; D_4__Gemmatimonadaceae; D_5__uncultured; D_6__uncultured bacterium
New.CleanUp.ReferenceOTU404084	27.4355	4.77e-06	19.7778	0.518519	3.77778	2.77778	D_0__Bacteria; D_1__Verrucomicrobia; D_2__OPB35 soil group; D_3__Unknown Order; D_4__Unknown Family; D_5__Pedosphaera; D_6__uncultured bacterium
EU133574.1.1362	27.4266	4.79e-06	14.2222	85.6667	92.4444	80.8889	D_0__Bacteria; D_1__Actinobacteria; D_2__Thermoleophilia; D_3__Gaiellales; D_4__uncultured; D_5__uncultured bacterium; D_6__uncultured bacterium
JF118092.1.1357	27.4112	4.83e-06	4.62963	29.4444	40	51.5556	D_0__Bacteria; D_1__Bacteroidetes; D_2__Sphingobacteriia; D_3__Sphingobacteriales; D_4__Chitinophagaceae; D_5__Ferruginibacter; D_6__uncultured bacterium
* Kruskal-Wallis is a nonparametric ANOVA, which we used to test relationships between abundance data and four caterogies (soil order). A higher value (H) indicates a stronger correlation. We retained taxa with H > 27.

## Sheet: pH
pH Significant taxa
OTU	Spearman's Rho*	p-value	Domain	Phylum	Class	Order	Family	Genus	Species
sp9	0.678716	5.68e-11	D_0__Bacteria	D_1__Proteobacteria	D_2__Gammaproteobacteria	D_3__Xanthomonadales	D_4__Xanthomonadaceae	D_5__uncultured	D_6__uncultured Xanthomonadaceae bacterium
sp61	0.663455	2.14e-10	D_0__Bacteria	D_1__Bacteroidetes	D_2__Cytophagia	D_3__Cytophagales	D_4__Cytophagaceae	D_5__uncultured	D_6__uncultured bacterium
sp194	-0.648179	7.49e-10	D_0__Bacteria	D_1__Acidobacteria	D_2__Acidobacteria	D_3__Acidobacteriales	D_4__Acidobacteriaceae (Subgroup 1)	D_5__Granulicella	D_6__uncultured bacterium
sp304	0.626674	3.89e-09	D_0__Bacteria	D_1__Proteobacteria	D_2__Betaproteobacteria	D_3__Burkholderiales	D_4__Comamonadaceae	D_5__Variovorax	D_6__uncultured Comamonadaceae bacterium
sp357	-0.692556	1.59e-11	D_0__Bacteria	D_1__Proteobacteria	D_2__Alphaproteobacteria	D_3__Rhodospirillales	D_4__Rhodospirillaceae	D_5__Skermanella	D_6__bacterium enrichment culture clone SBIa17
sp642	0.609721	1.31e-08	D_0__Bacteria	D_1__Bacteroidetes	D_2__Sphingobacteriia	D_3__Sphingobacteriales	D_4__env.OPS 17	D_5__uncultured prokaryote	D_6__uncultured prokaryote
sp662	-0.603951	1.95e-08	D_0__Bacteria	D_1__Acidobacteria	D_2__Acidobacteria	D_3__Acidobacteriales	D_4__Acidobacteriaceae (Subgroup 1)	D_5__Candidatus Koribacter	D_6__uncultured bacterium
sp690	-0.652972	5.1e-10	D_0__Bacteria	D_1__Planctomycetes	D_2__Planctomycetacia	D_3__Planctomycetales	D_4__Planctomycetaceae	D_5__Singulisphaera	D_6__uncultured planctomycete
sp827	0.61947	6.58e-09	D_0__Bacteria	D_1__Proteobacteria	D_2__Deltaproteobacteria	D_3__Bdellovibrionales	D_4__Bacteriovoracaceae	D_5__Peredibacter	D_6__uncultured bacterium
sp854	-0.642919	1.13e-09	D_0__Bacteria	D_1__Proteobacteria	D_2__Alphaproteobacteria	D_3__Rhizobiales	D_4__Rhizobiales Incertae Sedis	D_5__Candidatus Liberibacter	D_6__uncultured bacterium
sp857	-0.604789	1.84e-08	D_0__Bacteria	D_1__Chloroflexi	D_2__Ktedonobacteria	D_3__Ktedonobacterales	D_4__HSB OF53-F07	D_5__uncultured Chloroflexi bacterium	D_6__uncultured Chloroflexi bacterium
sp871	-0.704199	5.16e-12	D_0__Bacteria	D_1__Acidobacteria	D_2__Acidobacteria	D_3__Subgroup 3	D_4__Unknown Family	D_5__Candidatus Solibacter	D_6__uncultured bacterium
sp902	-0.634067	2.24e-09	D_0__Bacteria	D_1__Verrucomicrobia	D_2__Spartobacteria	D_3__Chthoniobacterales	D_4__Chthoniobacteraceae	D_5__Chthoniobacter	D_6__uncultured bacterium
sp1037	-0.647294	8.04e-10	D_0__Bacteria	D_1__Verrucomicrobia	D_2__OPB35 soil group	D_3__uncultured bacterium	D_4__uncultured bacterium	D_5__uncultured bacterium	D_6__uncultured bacterium
sp1056	0.680084	5.03e-11	D_0__Bacteria	D_1__Proteobacteria	D_2__Alphaproteobacteria	D_3__Rhodospirillales	D_4__Rhodospirillales Incertae Sedis	D_5__Reyranella	D_6__alpha proteobacterium CN37
sp1083	-0.615251	8.89e-09	D_0__Bacteria	D_1__Acidobacteria	D_2__Acidobacteria	D_3__Subgroup 2	D_4__uncultured bacterium	D_5__uncultured bacterium	D_6__uncultured bacterium
sp1152	-0.637076	1.78e-09	D_0__Bacteria	D_1__Proteobacteria	D_2__Gammaproteobacteria	D_3__Xanthomonadales	D_4__uncultured	D_5__uncultured proteobacterium	D_6__uncultured proteobacterium
sp1177	-0.66081	2.67e-10	D_0__Bacteria	D_1__Proteobacteria	D_2__Gammaproteobacteria	D_3__Xanthomonadales	D_4__uncultured	D_5__uncultured bacterium	D_6__uncultured bacterium
sp1189	0.639236	1.51e-09	D_0__Bacteria	D_1__Acidobacteria	D_2__Holophagae	D_3__Subgroup 7	D_4__uncultured bacterium	D_5__uncultured bacterium	D_6__uncultured bacterium
sp1234	0.607718	1.51e-08	D_0__Bacteria	D_1__Proteobacteria	D_2__Betaproteobacteria	D_3__Rhodocyclales	D_4__Rhodocyclaceae	D_5__uncultured	D_6__uncultured bacterium
sp1235	0.614904	9.11e-09	D_0__Bacteria	D_1__Proteobacteria	D_2__Deltaproteobacteria	D_3__Sh765B-TzT-29	D_4__uncultured proteobacterium	D_5__uncultured proteobacterium	D_6__uncultured proteobacterium
sp1250	0.607304	1.55e-08	D_0__Bacteria	D_1__Actinobacteria	D_2__Actinobacteria	D_3__Streptosporangiales	D_4__Thermomonosporaceae	D_5__Actinocorallia	D_6__uncultured bacterium
sp1284	0.678102	6.01e-11	D_0__Bacteria	D_1__Acidobacteria	D_2__Acidobacteria	D_3__Subgroup 6	D_4__uncultured Holophaga sp.	D_5__uncultured Holophaga sp.	D_6__uncultured Holophaga sp.
sp1384	-0.632924	2.44e-09	D_0__Bacteria	D_1__Acidobacteria	D_2__Acidobacteria	D_3__Subgroup 3	D_4__Unknown Family	D_5__Bryobacter	D_6__uncultured bacterium
sp1401	0.633263	2.38e-09	D_0__Bacteria	D_1__Actinobacteria	D_2__Thermoleophilia	D_3__Solirubrobacterales	D_4__480-2	D_5__uncultured bacterium	D_6__uncultured bacterium
sp1464	0.643159	1.11e-09	D_0__Bacteria	D_1__Proteobacteria	D_2__Alphaproteobacteria	D_3__Rhizobiales	D_4__Elev-16S-1546	D_5__uncultured proteobacterium	D_6__uncultured proteobacterium
sp1493	0.712983	2.12e-12	D_0__Bacteria	D_1__Bacteroidetes	D_2__Sphingobacteriia	D_3__Sphingobacteriales	D_4__Saprospiraceae	D_5__uncultured	D_6__uncultured bacterium
sp1572	0.603589	2e-08	D_0__Bacteria	D_1__Proteobacteria	D_2__Alphaproteobacteria	D_3__Rhizobiales	D_4__Xanthobacteraceae	D_5__uncultured	D_6__uncultured bacterium
sp1624	-0.601373	2.32e-08	D_0__Bacteria	D_1__Bacteroidetes	D_2__Sphingobacteriia	D_3__Sphingobacteriales	D_4__Chitinophagaceae	D_5__uncultured	D_6__uncultured bacterium
sp1692	-0.639668	1.46e-09	D_0__Bacteria	D_1__Actinobacteria	D_2__Thermoleophilia	D_3__Solirubrobacterales	D_4__480-2	D_5__uncultured bacterium	D_6__uncultured bacterium
sp1779	0.620272	6.21e-09	D_0__Bacteria	D_1__Proteobacteria	D_2__Alphaproteobacteria	D_3__Rhizobiales	D_4__Rhizobiaceae	D_5__Rhizobium	D_6__Rhizobium etli
sp1828	0.661708	2.48e-10	D_0__Bacteria	D_1__Verrucomicrobia	D_2__Spartobacteria	D_3__Chthoniobacterales	D_4__Chthoniobacteraceae	D_5__Chthoniobacter	D_6__uncultured Verrucomicrobia bacterium
sp1895	0.616536	8.12e-09	D_0__Bacteria	D_1__Proteobacteria	D_2__Alphaproteobacteria	D_3__Caulobacterales	D_4__Caulobacteraceae	D_5__Phenylobacterium	D_6__uncultured Caulobacteraceae bacterium
sp1962	0.732412	2.64e-13	D_0__Bacteria	D_1__Proteobacteria	D_2__Deltaproteobacteria	D_3__GR-WP33-30	D_4__uncultured bacterium	D_5__uncultured bacterium	D_6__uncultured bacterium
sp2134	0.62214	5.43e-09	D_0__Bacteria	D_1__Bacteroidetes	D_2__Sphingobacteriia	D_3__Sphingobacteriales	D_4__Chitinophagaceae	D_5__uncultured	D_6__uncultured bacterium
sp2216	0.628043	3.52e-09	D_0__Bacteria	D_1__Chloroflexi	D_2__Anaerolineae	D_3__Anaerolineales	D_4__Anaerolineaceae	D_5__uncultured	D_6__uncultured Chloroflexi bacterium
sp2406	0.649279	6.86e-10	D_0__Bacteria	D_1__Acidobacteria	D_2__Holophagae	D_3__Subgroup 10	D_4__ABS-19	D_5__uncultured Acidobacteria bacterium	D_6__uncultured Acidobacteria bacterium
sp2434	0.6478	7.72e-10	D_0__Bacteria	D_1__Proteobacteria	D_2__Deltaproteobacteria	D_3__GR-WP33-30	D_4__uncultured bacterium	D_5__uncultured bacterium	D_6__uncultured bacterium
sp2543	-0.658661	3.2e-10	D_0__Bacteria	D_1__Acidobacteria	D_2__Acidobacteria	D_3__Subgroup 3	D_4__Unknown Family	D_5__Candidatus Solibacter	D_6__uncultured bacterium
sp2600	0.764032	5.86e-15	D_0__Bacteria	D_1__Proteobacteria	D_2__Betaproteobacteria	D_3__Nitrosomonadales	D_4__Nitrosomonadaceae	D_5__uncultured	D_6__uncultured soil bacterium
sp2629	-0.715569	1.63e-12	D_0__Bacteria	D_1__Gemmatimonadetes	D_2__Gemmatimonadetes	D_3__Gemmatimonadales	D_4__Gemmatimonadaceae	D_5__uncultured	D_6__uncultured bacterium
sp2636	0.614979	9.06e-09	D_0__Bacteria	D_1__Bacteroidetes	D_2__Sphingobacteriia	D_3__Sphingobacteriales	D_4__Chitinophagaceae	D_5__uncultured	D_6__uncultured bacterium
sp2668	-0.646842	8.33e-10	D_0__Bacteria	D_1__Acidobacteria	D_2__Acidobacteria	D_3__Acidobacteriales	D_4__Acidobacteriaceae (Subgroup 1)	D_5__uncultured	D_6__uncultured bacterium
sp2686	-0.675582	7.51e-11	D_0__Bacteria	D_1__Acidobacteria	D_2__Acidobacteria	D_3__Subgroup 3	D_4__Unknown Family	D_5__Candidatus Solibacter	D_6__uncultured Acidobacteriaceae bacterium
sp2793	-0.637553	1.72e-09	D_0__Bacteria	D_1__Acidobacteria	D_2__Acidobacteria	D_3__Acidobacteriales	D_4__Acidobacteriaceae (Subgroup 1)	D_5__Acidicapsa	D_6__Acidicapsa sp. CE1
sp2805	0.797458	5.17e-17	D_0__Bacteria	D_1__Bacteroidetes	D_2__Sphingobacteriia	D_3__Sphingobacteriales	D_4__PHOS-HE51	D_5__uncultured bacterium	D_6__uncultured bacterium
sp2815	-0.605315	1.78e-08	D_0__Bacteria	D_1__Acidobacteria	D_2__Acidobacteria	D_3__Acidobacteriales	D_4__Acidobacteriaceae (Subgroup 1)	D_5__uncultured	D_6__uncultured Acidobacteria bacterium
sp2842	0.684337	3.42e-11	D_0__Bacteria	D_1__Acidobacteria	D_2__Acidobacteria	D_3__Subgroup 6	D_4__uncultured Acidobacteria bacterium	D_5__uncultured Acidobacteria bacterium	D_6__uncultured Acidobacteria bacterium
sp2849	-0.741035	9.88e-14	D_0__Bacteria	D_1__Acidobacteria	D_2__Acidobacteria	D_3__Acidobacteriales	D_4__Acidobacteriaceae (Subgroup 1)	D_5__Telmatobacter	D_6__uncultured Acidobacteria bacterium
sp2884	-0.68226	4.13e-11	D_0__Bacteria	D_1__Proteobacteria	D_2__Alphaproteobacteria	D_3__Caulobacterales	D_4__Caulobacteraceae	D_5__uncultured	D_6__bacterium enrichment culture clone auto195_4W
sp2904	0.689124	2.2e-11	D_0__Bacteria	D_1__Bacteroidetes	D_2__Sphingobacteriia	D_3__Sphingobacteriales	D_4__AKYH767	D_5__uncultured bacterium	D_6__uncultured bacterium
sp2969	-0.619839	6.41e-09	D_0__Bacteria	D_1__Proteobacteria	D_2__Deltaproteobacteria	D_3__Myxococcales	D_4__Polyangiaceae	D_5__Sorangium	D_6__uncultured bacterium
sp3091	-0.634121	2.23e-09	D_0__Bacteria	D_1__Verrucomicrobia	D_2__S-BQ2-57 soil group	D_3__uncultured bacterium	D_4__uncultured bacterium	D_5__uncultured bacterium	D_6__uncultured bacterium
sp3149	0.653983	4.69e-10	D_0__Bacteria	D_1__Bacteroidetes	D_2__Cytophagia	D_3__Cytophagales	D_4__Cytophagaceae	D_5__uncultured	D_6__uncultured bacterium
sp3170	0.631008	2.82e-09	D_0__Bacteria	D_1__Gemmatimonadetes	D_2__Gemmatimonadetes	D_3__Gemmatimonadales	D_4__Gemmatimonadaceae	D_5__uncultured	D_6__uncultured bacterium
sp3175	0.738331	1.35e-13	D_0__Bacteria	D_1__Bacteroidetes	D_2__Sphingobacteriia	D_3__Sphingobacteriales	D_4__Chitinophagaceae	D_5__uncultured	D_6__uncultured Bacteroidetes bacterium
sp3359	-0.635575	2e-09	D_0__Bacteria	D_1__Proteobacteria	D_2__Gammaproteobacteria	D_3__Xanthomonadales	D_4__uncultured	D_5__uncultured bacterium	D_6__uncultured bacterium
sp3518	-0.627351	3.71e-09	D_0__Bacteria	D_1__Actinobacteria	D_2__Actinobacteria	D_3__Frankiales	D_4__Acidothermaceae	D_5__Acidothermus	D_6__uncultured bacterium
sp3544	-0.668988	1.34e-10	D_0__Bacteria	D_1__Acidobacteria	D_2__Acidobacteria	D_3__Acidobacteriales	D_4__Acidobacteriaceae (Subgroup 1)	D_5__Granulicella	D_6__uncultured bacterium
sp3652	-0.658058	3.36e-10	D_0__Bacteria	D_1__Actinobacteria	D_2__Thermoleophilia	D_3__Gaiellales	D_4__uncultured	D_5__uncultured bacterium	D_6__uncultured bacterium
sp3746	0.622095	5.44e-09	D_0__Bacteria	D_1__Verrucomicrobia	D_2__Spartobacteria	D_3__Chthoniobacterales	D_4__Chthoniobacteraceae	D_5__Chthoniobacter	D_6__uncultured bacterium
sp3947	-0.658032	3.37e-10	D_0__Bacteria	D_1__Acidobacteria	D_2__Acidobacteria	D_3__Acidobacteriales	D_4__Acidobacteriaceae (Subgroup 1)	D_5__Telmatobacter	D_6__uncultured bacterium
sp3975	0.722565	7.77e-13	D_0__Bacteria	D_1__Verrucomicrobia	D_2__Verrucomicrobiae	D_3__Verrucomicrobiales	D_4__Verrucomicrobiaceae	D_5__uncultured	D_6__uncultured bacterium
sp3988	0.695288	1.23e-11	D_0__Bacteria	D_1__Proteobacteria	D_2__Alphaproteobacteria	D_3__Sphingomonadales	D_4__Erythrobacteraceae	D_5__Altererythrobacter	D_6__uncultured bacterium
sp4017	0.662901	2.24e-10	D_0__Bacteria	D_1__Candidate division WS3	D_2__uncultured bacterium	D_3__uncultured bacterium	D_4__uncultured bacterium	D_5__uncultured bacterium	D_6__uncultured bacterium
sp4033	0.64422	1.02e-09	D_0__Bacteria	D_1__Acidobacteria	D_2__Acidobacteria	D_3__Subgroup 6	D_4__uncultured bacterium	D_5__uncultured bacterium	D_6__uncultured bacterium
sp4097	0.619264	6.68e-09	D_0__Bacteria	D_1__Proteobacteria	D_2__Deltaproteobacteria	D_3__Myxococcales	D_4__Polyangiaceae	D_5__Sorangium	D_6__uncultured bacterium
sp4110	-0.612465	1.08e-08	D_0__Bacteria	D_1__Planctomycetes	D_2__Planctomycetacia	D_3__Planctomycetales	D_4__Planctomycetaceae	D_5__Singulisphaera	D_6__uncultured planctomycete
sp4114	0.623442	4.94e-09	D_0__Bacteria	D_1__Acidobacteria	D_2__Acidobacteria	D_3__Subgroup 6	D_4__uncultured bacterium	D_5__uncultured bacterium	D_6__uncultured bacterium
sp4147	0.640557	1.36e-09	D_0__Bacteria	D_1__Proteobacteria	D_2__Alphaproteobacteria	D_3__Rhizobiales	D_4__Brucellaceae	D_5__Ochrobactrum	D_6__uncultured Sinorhizobium sp.
sp4192	-0.621727	5.59e-09	D_0__Bacteria	D_1__Armatimonadetes	D_2__Armatimonadia	D_3__Armatimonadales	D_4__uncultured Chloroflexi bacterium	D_5__uncultured Chloroflexi bacterium	D_6__uncultured Chloroflexi bacterium
sp4311	-0.612769	1.06e-08	D_0__Bacteria	D_1__Actinobacteria	D_2__Actinobacteria	D_3__Corynebacteriales	D_4__Mycobacteriaceae	D_5__Mycobacterium	D_6__uncultured bacterium
sp4332	-0.661324	2.56e-10	D_0__Bacteria	D_1__Acidobacteria	D_2__Acidobacteria	D_3__Subgroup 2	D_4__uncultured bacterium	D_5__uncultured bacterium	D_6__uncultured bacterium
sp4373	-0.660869	2.66e-10	D_0__Bacteria	D_1__Proteobacteria	D_2__TA18	D_3__uncultured Acidobacteria bacterium	D_4__uncultured Acidobacteria bacterium	D_5__uncultured Acidobacteria bacterium	D_6__uncultured Acidobacteria bacterium
sp4387	-0.646242	8.74e-10	D_0__Bacteria	D_1__Proteobacteria	D_2__Deltaproteobacteria	D_3__Myxococcales	D_4__Polyangiaceae	D_5__Sorangium	D_6__uncultured Polyangiaceae bacterium
sp4491	0.616697	8.02e-09	D_0__Bacteria	D_1__Verrucomicrobia	D_2__Spartobacteria	D_3__Chthoniobacterales	D_4__Chthoniobacteraceae	D_5__Chthoniobacter	D_6__uncultured Verrucomicrobia bacterium
sp4576	0.699949	7.83e-12	D_0__Bacteria	D_1__Proteobacteria	D_2__Gammaproteobacteria	D_3__Xanthomonadales	D_4__uncultured	D_5__uncultured proteobacterium	D_6__uncultured proteobacterium
sp4587	0.647054	8.19e-10	D_0__Bacteria	D_1__Verrucomicrobia	D_2__Spartobacteria	D_3__Chthoniobacterales	D_4__Chthoniobacteraceae	D_5__Chthoniobacter	D_6__uncultured bacterium
sp4591	0.65204	5.5e-10	D_0__Bacteria	D_1__Proteobacteria	D_2__Gammaproteobacteria	D_3__Xanthomonadales	D_4__Xanthomonadales Incertae Sedis	D_5__uncultured	D_6__uncultured Methylococcaceae bacterium
sp4759	0.657988	3.38e-10	D_0__Bacteria	D_1__Proteobacteria	D_2__Deltaproteobacteria	D_3__Myxococcales	D_4__uncultured	D_5__uncultured bacterium	D_6__uncultured bacterium
sp4808	0.715478	1.64e-12	D_0__Bacteria	D_1__Planctomycetes	D_2__OM190	D_3__uncultured bacterium	D_4__uncultured bacterium	D_5__uncultured bacterium	D_6__uncultured bacterium
sp4860	0.657889	3.41e-10	D_0__Bacteria	D_1__Proteobacteria	D_2__Deltaproteobacteria	D_3__GR-WP33-30	D_4__uncultured bacterium	D_5__uncultured bacterium	D_6__uncultured bacterium
sp4887	-0.605391	1.77e-08	D_0__Bacteria	D_1__Acidobacteria	D_2__Acidobacteria	D_3__Acidobacteriales	D_4__Acidobacteriaceae (Subgroup 1)	D_5__uncultured	D_6__uncultured bacterium
sp4894	-0.643659	1.07e-09	D_0__Bacteria	D_1__Verrucomicrobia	D_2__Verrucomicrobia Incertae Sedis	D_3__Unknown Order	D_4__Unknown Family	D_5__Candidatus Methylacidiphilum	D_6__uncultured bacterium
sp4898	-0.638702	1.57e-09	D_0__Bacteria	D_1__Acidobacteria	D_2__Acidobacteria	D_3__Subgroup 3	D_4__Unknown Family	D_5__Bryobacter	D_6__uncultured bacterium
sp5039	0.762229	7.4e-15	D_0__Bacteria	D_1__Acidobacteria	D_2__Acidobacteria	D_3__Subgroup 6	D_4__uncultured bacterium	D_5__uncultured bacterium	D_6__uncultured bacterium
sp5053	0.612512	1.08e-08	D_0__Bacteria	D_1__Proteobacteria	D_2__Betaproteobacteria	D_3__SC-I-84	D_4__uncultured Nitrosomonadaceae bacterium	D_5__uncultured Nitrosomonadaceae bacterium	D_6__uncultured Nitrosomonadaceae bacterium
sp5254	-0.605032	1.81e-08	D_0__Bacteria	D_1__Acidobacteria	D_2__Acidobacteria	D_3__Acidobacteriales	D_4__Acidobacteriaceae (Subgroup 1)	D_5__uncultured	D_6__uncultured bacterium
sp5306	-0.68501	3.21e-11	D_0__Bacteria	D_1__Acidobacteria	D_2__Acidobacteria	D_3__Subgroup 3	D_4__Unknown Family	D_5__Bryobacter	D_6__uncultured bacterium
sp5336	0.617044	7.83e-09	D_0__Bacteria	D_1__Proteobacteria	D_2__Gammaproteobacteria	D_3__Xanthomonadales	D_4__Xanthomonadaceae	D_5__Arenimonas	D_6__uncultured gamma proteobacterium
sp5342	0.639193	1.52e-09	D_0__Bacteria	D_1__Actinobacteria	D_2__Actinobacteria	D_3__Micrococcales	D_4__Micrococcaceae	D_5__Arthrobacter	D_6__uncultured bacterium
sp5350	-0.632863	2.46e-09	D_0__Bacteria	D_1__Actinobacteria	D_2__Thermoleophilia	D_3__Solirubrobacterales	D_4__YNPFFP1	D_5__uncultured bacterium	D_6__uncultured bacterium
sp5467	0.683618	3.65e-11	D_0__Bacteria	D_1__Verrucomicrobia	D_2__Spartobacteria	D_3__Chthoniobacterales	D_4__Chthoniobacteraceae	D_5__Chthoniobacter	D_6__uncultured Verrucomicrobia bacterium
sp5685	-0.647773	7.74e-10	D_0__Bacteria	D_1__Proteobacteria	D_2__Alphaproteobacteria	D_3__Rhizobiales	D_4__Rhizobiales Incertae Sedis	D_5__Rhizomicrobium	D_6__uncultured bacterium
sp5710	-0.751233	2.93e-14	D_0__Bacteria	D_1__Acidobacteria	D_2__Acidobacteria	D_3__Acidobacteriales	D_4__Acidobacteriaceae (Subgroup 1)	D_5__Granulicella	D_6__uncultured Acidobacteria bacterium
sp5846	-0.772304	1.96e-15	D_0__Bacteria	D_1__Proteobacteria	D_2__Gammaproteobacteria	D_3__Xanthomonadales	D_4__Xanthomonadaceae	D_5__uncultured	D_6__uncultured bacterium
sp5898	-0.654287	4.58e-10	D_0__Bacteria	D_1__Proteobacteria	D_2__Alphaproteobacteria	D_3__Rhodospirillales	D_4__Rhodospirillaceae	D_5__Inquilinus	D_6__uncultured alpha proteobacterium
sp5910	0.65372	4.8e-10	D_0__Bacteria	D_1__Proteobacteria	D_2__Gammaproteobacteria	D_3__Xanthomonadales	D_4__Xanthomonadales Incertae Sedis	D_5__uncultured	D_6__uncultured bacterium
sp6017	-0.648528	7.29e-10	D_0__Bacteria	D_1__Proteobacteria	D_2__Gammaproteobacteria	D_3__Xanthomonadales	D_4__uncultured	D_5__uncultured bacterium	D_6__uncultured bacterium
sp6100	-0.642224	1.2e-09	D_0__Bacteria	D_1__Acidobacteria	D_2__Acidobacteria	D_3__Acidobacteriales	D_4__Acidobacteriaceae (Subgroup 1)	D_5__uncultured	D_6__uncultured forest soil bacterium
sp6296	0.681201	4.55e-11	D_0__Bacteria	D_1__Proteobacteria	D_2__Deltaproteobacteria	D_3__Desulfobacterales	D_4__Desulfobulbaceae	D_5__Desulfocapsa	D_6__uncultured soil bacterium
sp6333	0.619963	6.35e-09	D_0__Bacteria	D_1__Proteobacteria	D_2__Betaproteobacteria	D_3__Nitrosomonadales	D_4__Nitrosomonadaceae	D_5__uncultured	D_6__uncultured bacterium
sp6556	-0.676371	7e-11	D_0__Bacteria	D_1__Bacteroidetes	D_2__Sphingobacteriia	D_3__Sphingobacteriales	D_4__env.OPS 17	D_5__uncultured bacterium	D_6__uncultured bacterium
sp6727	0.609594	1.32e-08	D_0__Bacteria	D_1__Proteobacteria	D_2__Alphaproteobacteria	D_3__Rhizobiales	D_4__Rhizobiales Incertae Sedis	D_5__Bauldia	D_6__uncultured bacterium
sp6736	-0.70454	4.99e-12	D_0__Bacteria	D_1__Actinobacteria	D_2__Actinobacteria	D_3__Frankiales	D_4__Acidothermaceae	D_5__Acidothermus	D_6__uncultured bacterium
sp6878	0.640712	1.35e-09	D_0__Bacteria	D_1__Proteobacteria	D_2__Betaproteobacteria	D_3__Burkholderiales	D_4__Comamonadaceae	D_5__Variovorax	D_6__uncultured bacterium
sp6883	0.709046	3.17e-12	D_0__Bacteria	D_1__Bacteroidetes	D_2__Flavobacteriia	D_3__Flavobacteriales	D_4__Flavobacteriaceae	D_5__Flavobacterium	D_6__uncultured bacterium
sp6940	-0.618407	7.1e-09	D_0__Bacteria	D_1__Proteobacteria	D_2__Alphaproteobacteria	D_3__Rhizobiales	D_4__alphaI cluster	D_5__uncultured bacterium	D_6__uncultured bacterium
sp6981	0.674809	8.04e-11	D_0__Bacteria	D_1__Chloroflexi	D_2__Anaerolineae	D_3__Anaerolineales	D_4__Anaerolineaceae	D_5__uncultured	D_6__uncultured Caldilineaceae bacterium
sp7043	0.695248	1.23e-11	D_0__Bacteria	D_1__Proteobacteria	D_2__Gammaproteobacteria	D_3__Xanthomonadales	D_4__Xanthomonadaceae	D_5__Tahibacter	D_6__uncultured bacterium
sp7057	0.68587	2.97e-11	D_0__Bacteria	D_1__Acidobacteria	D_2__Acidobacteria	D_3__Subgroup 6	D_4__uncultured Acidobacteria bacterium	D_5__uncultured Acidobacteria bacterium	D_6__uncultured Acidobacteria bacterium
sp7107	-0.634143	2.23e-09	D_0__Bacteria	D_1__Bacteroidetes	D_2__Sphingobacteriia	D_3__Sphingobacteriales	D_4__Chitinophagaceae	D_5__uncultured	D_6__uncultured bacterium
sp7156	-0.658846	3.15e-10	D_0__Bacteria	D_1__Proteobacteria	D_2__Alphaproteobacteria	D_3__Rhizobiales	D_4__Rhizobiales Incertae Sedis	D_5__Rhizomicrobium	D_6__uncultured Hyphomicrobiaceae bacterium
sp7199	0.634413	2.18e-09	D_0__Bacteria	D_1__Gemmatimonadetes	D_2__Gemmatimonadetes	D_3__Gemmatimonadales	D_4__Gemmatimonadaceae	D_5__Gemmatimonas	D_6__uncultured bacterium
sp7207	-0.629732	3.11e-09	D_0__Bacteria	D_1__Acidobacteria	D_2__Acidobacteria	D_3__Subgroup 2	D_4__uncultured bacterium	D_5__uncultured bacterium	D_6__uncultured bacterium
sp7214	-0.627603	3.64e-09	D_0__Bacteria	D_1__Proteobacteria	D_2__Alphaproteobacteria	D_3__Rhizobiales	D_4__Rhizobiales Incertae Sedis	D_5__Rhizomicrobium	D_6__uncultured proteobacterium
sp7418	0.619686	6.48e-09	D_0__Bacteria	D_1__Proteobacteria	D_2__Betaproteobacteria	D_3__Nitrosomonadales	D_4__Nitrosomonadaceae	D_5__uncultured	D_6__uncultured bacterium
sp7497	-0.61754	7.56e-09	D_0__Bacteria	D_1__Acidobacteria	D_2__Acidobacteria	D_3__Subgroup 2	D_4__uncultured bacterium	D_5__uncultured bacterium	D_6__uncultured bacterium
sp7646	0.724469	6.33e-13	D_0__Bacteria	D_1__Proteobacteria	D_2__Betaproteobacteria	D_3__Nitrosomonadales	D_4__Nitrosomonadaceae	D_5__uncultured	D_6__uncultured bacterium
sp7663	-0.609445	1.34e-08	D_0__Bacteria	D_1__Acidobacteria	D_2__Acidobacteria	D_3__Subgroup 2	D_4__uncultured Acidobacteria bacterium	D_5__uncultured Acidobacteria bacterium	D_6__uncultured Acidobacteria bacterium
sp7847	0.664601	1.94e-10	D_0__Bacteria	D_1__Proteobacteria	D_2__Alphaproteobacteria	D_3__Rhizobiales	D_4__alphaI cluster	D_5__uncultured bacterium	D_6__uncultured bacterium
sp8130	-0.658479	3.24e-10	D_0__Bacteria	D_1__Actinobacteria	D_2__Actinobacteria	D_3__Frankiales	D_4__Acidothermaceae	D_5__Acidothermus	D_6__uncultured bacterium
sp8190	-0.621072	5.86e-09	D_0__Bacteria	D_1__Acidobacteria	D_2__Acidobacteria	D_3__Acidobacteriales	D_4__Acidobacteriaceae (Subgroup 1)	D_5__Candidatus Koribacter	D_6__uncultured bacterium
sp8225	-0.625018	4.4e-09	D_0__Bacteria	D_1__Verrucomicrobia	D_2__OPB35 soil group	D_3__Unknown Order	D_4__Unknown Family	D_5__Pedosphaera	D_6__uncultured bacterium
sp8253	0.702038	6.38e-12	D_0__Bacteria	D_1__Proteobacteria	D_2__Alphaproteobacteria	D_3__Rhizobiales	D_4__Phyllobacteriaceae	D_5__Nitratireductor	D_6__groundwater biofilm bacterium E1
sp8266	0.621458	5.7e-09	D_0__Bacteria	D_1__Verrucomicrobia	D_2__Verrucomicrobiae	D_3__Verrucomicrobiales	D_4__Verrucomicrobiaceae	D_5__uncultured	D_6__uncultured Verrucomicrobia bacterium
sp8467	-0.657907	3.4e-10	D_0__Bacteria	D_1__Proteobacteria	D_2__Alphaproteobacteria	D_3__Rhodospirillales	D_4__Rhodospirillaceae	D_5__uncultured	D_6__uncultured bacterium
sp8491	-0.626798	3.86e-09	D_0__Bacteria	D_1__Proteobacteria	D_2__Gammaproteobacteria	D_3__Xanthomonadales	D_4__uncultured	D_5__uncultured bacterium	D_6__uncultured bacterium
sp8637	-0.608967	1.38e-08	D_0__Bacteria	D_1__Proteobacteria	D_2__Gammaproteobacteria	D_3__Xanthomonadales	D_4__uncultured	D_5__uncultured bacterium	D_6__uncultured bacterium
sp8647	-0.605648	1.74e-08	D_0__Bacteria	D_1__Proteobacteria	D_2__Gammaproteobacteria	D_3__Xanthomonadales	D_4__Xanthomonadaceae	D_5__Rhodanobacter	D_6__uncultured Pietermaritzburg bacterium Y14-2
sp8738	0.606158	1.68e-08	D_0__Bacteria	D_1__Bacteroidetes	D_2__Cytophagia	D_3__Cytophagales	D_4__Cytophagaceae	D_5__Ohtaekwangia	D_6__uncultured bacterium
sp8787	0.618817	6.9e-09	D_0__Bacteria	D_1__Verrucomicrobia	D_2__Spartobacteria	D_3__Chthoniobacterales	D_4__DA101 soil group	D_5__Verrucomicrobia bacterium OR-59	D_6__Verrucomicrobia bacterium OR-59
sp8818	0.653656	4.82e-10	D_0__Bacteria	D_1__Proteobacteria	D_2__Gammaproteobacteria	D_3__Xanthomonadales	D_4__uncultured	D_5__uncultured bacterium	D_6__uncultured bacterium
sp8837	0.687252	2.61e-11	D_0__Bacteria	D_1__Verrucomicrobia	D_2__Spartobacteria	D_3__Chthoniobacterales	D_4__Chthoniobacteraceae	D_5__Chthoniobacter	D_6__uncultured bacterium
sp8957	-0.630668	2.9e-09	D_0__Bacteria	D_1__Actinobacteria	D_2__Actinobacteria	D_3__Frankiales	D_4__Acidothermaceae	D_5__Acidothermus	D_6__uncultured bacterium
sp8965	0.749076	3.81e-14	D_0__Bacteria	D_1__Bacteroidetes	D_2__Sphingobacteriia	D_3__Sphingobacteriales	D_4__Chitinophagaceae	D_5__uncultured	D_6__uncultured bacterium
sp9173	-0.620968	5.91e-09	D_0__Bacteria	D_1__Acidobacteria	D_2__Acidobacteria	D_3__Acidobacteriales	D_4__Acidobacteriaceae (Subgroup 1)	D_5__uncultured	D_6__uncultured bacterium
sp9205	-0.671667	1.06e-10	D_0__Bacteria	D_1__Proteobacteria	D_2__Betaproteobacteria	D_3__SC-I-84	D_4__uncultured bacterium	D_5__uncultured bacterium	D_6__uncultured bacterium
sp9235	-0.727577	4.51e-13	D_0__Bacteria	D_1__Acidobacteria	D_2__Acidobacteria	D_3__Subgroup 3	D_4__Unknown Family	D_5__Candidatus Solibacter	D_6__uncultured bacterium
sp9310	0.632411	2.54e-09	D_0__Bacteria	D_1__Proteobacteria	D_2__Gammaproteobacteria	D_3__KI89A clade	D_4__uncultured bacterium	D_5__uncultured bacterium	D_6__uncultured bacterium
sp9352	0.651977	5.52e-10	D_0__Bacteria	D_1__Acidobacteria	D_2__Acidobacteria	D_3__Subgroup 3	D_4__SJA-149	D_5__uncultured Acidobacteria bacterium	D_6__uncultured Acidobacteria bacterium
sp9479	0.607522	1.53e-08	D_0__Bacteria	D_1__Proteobacteria	D_2__Betaproteobacteria	D_3__Nitrosomonadales	D_4__Nitrosomonadaceae	D_5__uncultured	D_6__uncultured Burkholderiaceae bacterium
sp9517	-0.677166	6.53e-11	D_0__Bacteria	D_1__Actinobacteria	D_2__Acidimicrobiia	D_3__Acidimicrobiales	D_4__uncultured	D_5__uncultured bacterium	D_6__uncultured bacterium
sp9535	0.616806	7.96e-09	D_0__Bacteria	D_1__Actinobacteria	D_2__Acidimicrobiia	D_3__Acidimicrobiales	D_4__Iamiaceae	D_5__Iamia	D_6__uncultured bacterium
sp9594	0.708533	3.34e-12	D_0__Bacteria	D_1__Bacteroidetes	D_2__Cytophagia	D_3__Cytophagales	D_4__Cytophagaceae	D_5__Adhaeribacter	D_6__uncultured bacterium
sp9658	0.627025	3.8e-09	D_0__Bacteria	D_1__Proteobacteria	D_2__Betaproteobacteria	D_3__SC-I-84	D_4__uncultured bacterium	D_5__uncultured bacterium	D_6__uncultured bacterium
sp9752	0.710557	2.72e-12	D_0__Bacteria	D_1__Proteobacteria	D_2__Betaproteobacteria	D_3__Burkholderiales	D_4__Comamonadaceae	D_5__Ramlibacter	D_6__uncultured bacterium
sp9885	-0.604022	1.94e-08	D_0__Bacteria	D_1__Proteobacteria	D_2__Gammaproteobacteria	D_3__Xanthomonadales	D_4__Xanthomonadaceae	D_5__Lysobacter	D_6__uncultured bacterium
sp9918	-0.679186	5.45e-11	D_0__Bacteria	D_1__Verrucomicrobia	D_2__OPB35 soil group	D_3__uncultured bacterium	D_4__uncultured bacterium	D_5__uncultured bacterium	D_6__uncultured bacterium
sp9958	0.69761	9.82e-12	D_0__Bacteria	D_1__Verrucomicrobia	D_2__OPB35 soil group	D_3__uncultured bacterium	D_4__uncultured bacterium	D_5__uncultured bacterium	D_6__uncultured bacterium
sp9977	-0.657949	3.39e-10	D_0__Bacteria	D_1__Proteobacteria	D_2__Gammaproteobacteria	D_3__Xanthomonadales	D_4__uncultured	D_5__uncultured bacterium	D_6__uncultured bacterium
sp9984	0.613963	9.74e-09	D_0__Bacteria	D_1__Bacteroidetes	D_2__Sphingobacteriia	D_3__Sphingobacteriales	D_4__PHOS-HE51	D_5__uncultured bacterium	D_6__uncultured bacterium
sp10106	0.621416	5.72e-09	D_0__Bacteria	D_1__Proteobacteria	D_2__Alphaproteobacteria	D_3__Rhizobiales	D_4__Phyllobacteriaceae	D_5__Mesorhizobium	D_6__Mesorhizobium sp. MQ23 II
sp10143	0.625694	4.19e-09	D_0__Bacteria	D_1__Planctomycetes	D_2__OM190	D_3__uncultured bacterium	D_4__uncultured bacterium	D_5__uncultured bacterium	D_6__uncultured bacterium
sp10151	0.624908	4.44e-09	D_0__Bacteria	D_1__Bacteroidetes	D_2__Cytophagia	D_3__Cytophagales	D_4__Cytophagaceae	D_5__uncultured	D_6__uncultured bacterium
sp10371	-0.602625	2.13e-08	D_0__Bacteria	D_1__Proteobacteria	D_2__Deltaproteobacteria	D_3__Myxococcales	D_4__Haliangiaceae	D_5__Haliangium	D_6__uncultured bacterium
sp10435	-0.663702	2.1e-10	D_0__Bacteria	D_1__Proteobacteria	D_2__Alphaproteobacteria	D_3__Caulobacterales	D_4__Caulobacteraceae	D_5__uncultured	D_6__uncultured bacterium
sp10489	0.711722	2.42e-12	D_0__Bacteria	D_1__Verrucomicrobia	D_2__OPB35 soil group	D_3__uncultured Verrucomicrobia bacterium	D_4__uncultured Verrucomicrobia bacterium	D_5__uncultured Verrucomicrobia bacterium	D_6__uncultured Verrucomicrobia bacterium
sp10588	-0.722653	7.7e-13	D_0__Bacteria	D_1__Proteobacteria	D_2__Deltaproteobacteria	D_3__Myxococcales	D_4__Haliangiaceae	D_5__Haliangium	D_6__uncultured bacterium
sp10730	0.788862	1.89e-16	D_0__Bacteria	D_1__Verrucomicrobia	D_2__Verrucomicrobiae	D_3__Verrucomicrobiales	D_4__Verrucomicrobiaceae	D_5__uncultured	D_6__uncultured bacterium
sp10740	0.671039	1.12e-10	D_0__Bacteria	D_1__Acidobacteria	D_2__Acidobacteria	D_3__Subgroup 11	D_4__uncultured bacterium	D_5__uncultured bacterium	D_6__uncultured bacterium
sp10791	0.69236	1.62e-11	D_0__Bacteria	D_1__Bacteroidetes	D_2__Sphingobacteriia	D_3__Sphingobacteriales	D_4__AKYH767	D_5__uncultured bacterium	D_6__uncultured bacterium
sp10862	-0.650858	6.05e-10	D_0__Bacteria	D_1__Proteobacteria	D_2__Alphaproteobacteria	D_3__Rhodospirillales	D_4__Acetobacteraceae	D_5__uncultured	D_6__uncultured bacterium
sp10898	-0.610171	1.27e-08	D_0__Bacteria	D_1__Acidobacteria	D_2__Acidobacteria	D_3__Acidobacteriales	D_4__Acidobacteriaceae (Subgroup 1)	D_5__Granulicella	D_6__uncultured bacterium
sp10979	-0.736916	1.59e-13	D_0__Bacteria	D_1__Proteobacteria	D_2__Deltaproteobacteria	D_3__Myxococcales	D_4__Polyangiaceae	D_5__Sorangium	D_6__uncultured proteobacterium
sp11039	-0.629017	3.27e-09	D_0__Bacteria	D_1__Acidobacteria	D_2__Acidobacteria	D_3__Acidobacteriales	D_4__Acidobacteriaceae (Subgroup 1)	D_5__uncultured	D_6__uncultured Acidobacteria bacterium
sp11040	-0.657725	3.45e-10	D_0__Bacteria	D_1__Proteobacteria	D_2__Deltaproteobacteria	D_3__Myxococcales	D_4__Haliangiaceae	D_5__Haliangium	D_6__uncultured bacterium
sp11144	-0.615749	8.58e-09	D_0__Bacteria	D_1__Acidobacteria	D_2__Acidobacteria	D_3__Subgroup 3	D_4__Unknown Family	D_5__Bryobacter	D_6__uncultured bacterium
sp11211	-0.620464	6.13e-09	D_0__Bacteria	D_1__Acidobacteria	D_2__Acidobacteria	D_3__Acidobacteriales	D_4__Acidobacteriaceae (Subgroup 1)	D_5__uncultured	D_6__uncultured bacterium
sp11266	-0.662425	2.33e-10	D_0__Bacteria	D_1__Acidobacteria	D_2__Acidobacteria	D_3__Subgroup 2	D_4__uncultured bacterium	D_5__uncultured bacterium	D_6__uncultured bacterium
sp11354	-0.606301	1.66e-08	D_0__Bacteria	D_1__Acidobacteria	D_2__Acidobacteria	D_3__Acidobacteriales	D_4__Acidobacteriaceae (Subgroup 1)	D_5__Granulicella	D_6__uncultured bacterium
sp11427	-0.70442	5.05e-12	D_0__Bacteria	D_1__Acidobacteria	D_2__Acidobacteria	D_3__Acidobacteriales	D_4__Acidobacteriaceae (Subgroup 1)	D_5__uncultured	D_6__uncultured Acidobacteria bacterium
sp11441	0.681772	4.32e-11	D_0__Bacteria	D_1__Acidobacteria	D_2__Acidobacteria	D_3__Subgroup 6	D_4__uncultured Acidobacteria bacterium	D_5__uncultured Acidobacteria bacterium	D_6__uncultured Acidobacteria bacterium
sp11632	-0.717549	1.32e-12	D_0__Bacteria	D_1__Acidobacteria	D_2__Acidobacteria	D_3__Subgroup 3	D_4__Unknown Family	D_5__Candidatus Solibacter	D_6__uncultured bacterium
sp11641	0.602751	2.11e-08	D_0__Bacteria	D_1__Chlorobi	D_2__Chlorobia	D_3__Chlorobiales	D_4__SJA-28	D_5__uncultured bacterium	D_6__uncultured bacterium
sp11834	-0.657152	3.62e-10	D_0__Bacteria	D_1__Acidobacteria	D_2__Acidobacteria	D_3__Subgroup 2	D_4__uncultured bacterium	D_5__uncultured bacterium	D_6__uncultured bacterium
sp11908	0.634073	2.24e-09	D_0__Bacteria	D_1__Proteobacteria	D_2__Betaproteobacteria	D_3__UCT N117	D_4__uncultured bacterium	D_5__uncultured bacterium	D_6__uncultured bacterium
sp11941	-0.631572	2.71e-09	D_0__Bacteria	D_1__Acidobacteria	D_2__Acidobacteria	D_3__Subgroup 2	D_4__uncultured bacterium	D_5__uncultured bacterium	D_6__uncultured bacterium
sp11943	-0.614226	9.56e-09	D_0__Bacteria	D_1__Actinobacteria	D_2__Thermoleophilia	D_3__Gaiellales	D_4__uncultured	D_5__uncultured bacterium	D_6__uncultured bacterium
sp11946	-0.68613	2.9e-11	D_0__Bacteria	D_1__Actinobacteria	D_2__Actinobacteria	D_3__Frankiales	D_4__Acidothermaceae	D_5__Acidothermus	D_6__Thermomonosporaceae bacterium YE4-D4-16-CH2
sp11960	0.695501	1.2e-11	D_0__Bacteria	D_1__Bacteroidetes	D_2__Sphingobacteriia	D_3__Sphingobacteriales	D_4__Saprospiraceae	D_5__uncultured	D_6__uncultured bacterium
sp12151	0.651702	5.65e-10	D_0__Bacteria	D_1__Proteobacteria	D_2__Deltaproteobacteria	D_3__Myxococcales	D_4__uncultured	D_5__uncultured bacterium	D_6__uncultured bacterium
sp12186	0.724047	6.63e-13	D_0__Bacteria	D_1__Bacteroidetes	D_2__Cytophagia	D_3__Cytophagales	D_4__Cytophagaceae	D_5__Adhaeribacter	D_6__uncultured bacterium
sp12226	-0.607252	1.55e-08	D_0__Bacteria	D_1__Proteobacteria	D_2__Betaproteobacteria	D_3__Burkholderiales	D_4__Comamonadaceae	D_5__Aquincola	D_6__uncultured beta proteobacterium
sp12366	-0.655103	4.28e-10	D_0__Bacteria	D_1__Chloroflexi	D_2__KD4-96	D_3__uncultured Chloroflexi bacterium	D_4__uncultured Chloroflexi bacterium	D_5__uncultured Chloroflexi bacterium	D_6__uncultured Chloroflexi bacterium
sp12372	0.662826	2.26e-10	D_0__Bacteria	D_1__Proteobacteria	D_2__Deltaproteobacteria	D_3__GR-WP33-30	D_4__uncultured proteobacterium	D_5__uncultured proteobacterium	D_6__uncultured proteobacterium
sp12377	-0.611556	1.15e-08	D_0__Bacteria	D_1__Acidobacteria	D_2__Acidobacteria	D_3__Acidobacteriales	D_4__Acidobacteriaceae (Subgroup 1)	D_5__uncultured	D_6__uncultured bacterium
sp12442	0.680631	4.79e-11	D_0__Bacteria	D_1__Bacteroidetes	D_2__Cytophagia	D_3__Cytophagales	D_4__Cytophagaceae	D_5__Adhaeribacter	D_6__uncultured bacterium
sp12510	0.636811	1.82e-09	D_0__Bacteria	D_1__Acidobacteria	D_2__Acidobacteria	D_3__Subgroup 6	D_4__uncultured Acidobacteria bacterium	D_5__uncultured Acidobacteria bacterium	D_6__uncultured Acidobacteria bacterium
sp12613	-0.672521	9.83e-11	D_0__Bacteria	D_1__Proteobacteria	D_2__Gammaproteobacteria	D_3__Xanthomonadales	D_4__Xanthomonadaceae	D_5__Rhodanobacter	D_6__uncultured gamma proteobacterium
sp12625	0.650999	5.98e-10	D_0__Bacteria	D_1__Actinobacteria	D_2__Actinobacteria	D_3__Micrococcales	D_4__Micrococcaceae	D_5__Arthrobacter	D_6__uncultured bacterium
sp12647	-0.664671	1.93e-10	D_0__Bacteria	D_1__Bacteroidetes	D_2__Sphingobacteriia	D_3__Sphingobacteriales	D_4__Chitinophagaceae	D_5__Chitinophaga	D_6__uncultured bacterium
sp12784	-0.604953	1.82e-08	D_0__Bacteria	D_1__Acidobacteria	D_2__Acidobacteria	D_3__Acidobacteriales	D_4__Acidobacteriaceae (Subgroup 1)	D_5__uncultured	D_6__uncultured forest soil bacterium
sp12786	-0.684858	3.26e-11	D_0__Bacteria	D_1__Gemmatimonadetes	D_2__Gemmatimonadetes	D_3__Gemmatimonadales	D_4__Gemmatimonadaceae	D_5__uncultured	D_6__uncultured bacterium
sp12944	-0.726521	5.07e-13	D_0__Bacteria	D_1__Actinobacteria	D_2__Actinobacteria	D_3__Frankiales	D_4__Acidothermaceae	D_5__Acidothermus	D_6__uncultured bacterium
sp12948	0.671329	1.09e-10	D_0__Bacteria	D_1__Acidobacteria	D_2__Acidobacteria	D_3__Subgroup 3	D_4__Unknown Family	D_5__Candidatus Solibacter	D_6__uncultured bacterium
sp12955	-0.714239	1.87e-12	D_0__Bacteria	D_1__Actinobacteria	D_2__Actinobacteria	D_3__Frankiales	D_4__Acidothermaceae	D_5__Acidothermus	D_6__uncultured bacterium
sp13160	-0.675181	7.78e-11	D_0__Bacteria	D_1__Actinobacteria	D_2__Actinobacteria	D_3__Frankiales	D_4__Acidothermaceae	D_5__Acidothermus	D_6__uncultured bacterium
sp13276	-0.669015	1.33e-10	D_0__Bacteria	D_1__Actinobacteria	D_2__Actinobacteria	D_3__Frankiales	D_4__Acidothermaceae	D_5__Acidothermus	D_6__uncultured bacterium
sp13317	-0.649038	7e-10	D_0__Bacteria	D_1__Actinobacteria	D_2__Thermoleophilia	D_3__Gaiellales	D_4__uncultured	D_5__uncultured actinobacterium	D_6__uncultured actinobacterium
sp13375	0.618327	7.14e-09	D_0__Bacteria	D_1__Proteobacteria	D_2__Gammaproteobacteria	D_3__Xanthomonadales	D_4__Xanthomonadaceae	D_5__uncultured	D_6__uncultured Xanthomonadaceae bacterium
sp13468	0.60908	1.37e-08	D_0__Bacteria	D_1__Verrucomicrobia	D_2__OPB35 soil group	D_3__uncultured bacterium	D_4__uncultured bacterium	D_5__uncultured bacterium	D_6__uncultured bacterium
sp13601	-0.645084	9.57e-10	D_0__Bacteria	D_1__Actinobacteria	D_2__Acidimicrobiia	D_3__Acidimicrobiales	D_4__uncultured	D_5__uncultured bacterium	D_6__uncultured bacterium
sp13604	0.60782	1.49e-08	D_0__Bacteria	D_1__Proteobacteria	D_2__Betaproteobacteria	D_3__Nitrosomonadales	D_4__Nitrosomonadaceae	D_5__uncultured	D_6__uncultured bacterium
sp13644	-0.637412	1.74e-09	D_0__Bacteria	D_1__Acidobacteria	D_2__Acidobacteria	D_3__Subgroup 3	D_4__Unknown Family	D_5__Bryobacter	D_6__uncultured bacterium
sp13729	0.621898	5.52e-09	D_0__Bacteria	D_1__Proteobacteria	D_2__Alphaproteobacteria	D_3__Rhodospirillales	D_4__Rhodospirillales Incertae Sedis	D_5__Reyranella	D_6__uncultured bacterium
sp13786	-0.605869	1.71e-08	D_0__Bacteria	D_1__Actinobacteria	D_2__Thermoleophilia	D_3__Solirubrobacterales	D_4__YNPFFP1	D_5__uncultured bacterium	D_6__uncultured bacterium
sp13801	0.626943	3.82e-09	D_0__Bacteria	D_1__Candidate division WS3	D_2__uncultured bacterium	D_3__uncultured bacterium	D_4__uncultured bacterium	D_5__uncultured bacterium	D_6__uncultured bacterium
sp13969	0.648986	7.02e-10	D_0__Bacteria	D_1__Chloroflexi	D_2__Anaerolineae	D_3__Anaerolineales	D_4__Anaerolineaceae	D_5__uncultured	D_6__uncultured Chloroflexi bacterium
sp13973	-0.645191	9.49e-10	D_0__Bacteria	D_1__Actinobacteria	D_2__Thermoleophilia	D_3__Gaiellales	D_4__uncultured	D_5__uncultured bacterium	D_6__uncultured bacterium
sp14092	-0.654055	4.67e-10	D_0__Bacteria	D_1__Actinobacteria	D_2__Actinobacteria	D_3__Frankiales	D_4__Acidothermaceae	D_5__Acidothermus	D_6__uncultured actinobacterium
sp22667	-0.640862	1.33e-09	D_0__Bacteria	D_1__Proteobacteria	D_2__Betaproteobacteria	D_3__SC-I-84	D_4__uncultured bacterium	D_5__uncultured bacterium	D_6__uncultured bacterium
sp24368	-0.651074	5.94e-10	D_0__Bacteria	D_1__Proteobacteria	D_2__Alphaproteobacteria	D_3__Caulobacterales	D_4__Caulobacteraceae	D_5__uncultured	D_6__bacterium enrichment culture clone auto195_4W
sp30176	-0.695023	1.26e-11	D_0__Bacteria	D_1__Verrucomicrobia	D_2__Spartobacteria	D_3__Chthoniobacterales	D_4__Chthoniobacteraceae	D_5__Chthoniobacter	D_6__uncultured bacterium
sp38054	0.604221	1.91e-08	D_0__Bacteria	D_1__Planctomycetes	D_2__Phycisphaerae	D_3__Phycisphaerales	D_4__Phycisphaeraceae	D_5__SM1A02	D_6__uncultured bacterium
sp38068	-0.717905	1.27e-12	D_0__Bacteria	D_1__Proteobacteria	D_2__Deltaproteobacteria	D_3__Myxococcales	D_4__Cystobacteraceae	D_5__Anaeromyxobacter	D_6__uncultured bacterium
sp44855	-0.746889	4.96e-14	D_0__Bacteria	D_1__Verrucomicrobia	D_2__OPB35 soil group	D_3__Unknown Order	D_4__Unknown Family	D_5__Pedosphaera	D_6__uncultured bacterium
sp46628	0.603922	1.95e-08	D_0__Bacteria	D_1__Chloroflexi	D_2__Anaerolineae	D_3__Anaerolineales	D_4__Anaerolineaceae	D_5__uncultured	D_6__uncultured Caldilineaceae bacterium
sp47559	-0.626694	3.89e-09	D_0__Bacteria	D_1__Verrucomicrobia	D_2__Opitutae	D_3__Opitutales	D_4__Opitutaceae	D_5__Opitutus	D_6__uncultured bacterium
sp50780	-0.636658	1.84e-09	D_0__Bacteria	D_1__Bacteroidetes	D_2__Sphingobacteriia	D_3__Sphingobacteriales	D_4__Chitinophagaceae	D_5__uncultured	D_6__uncultured bacterium
sp52924	-0.601834	2.25e-08	D_0__Bacteria	D_1__Planctomycetes	D_2__Planctomycetacia	D_3__Planctomycetales	D_4__Planctomycetaceae	D_5__uncultured	D_6__uncultured bacterium
sp53922	-0.626588	3.92e-09	D_0__Bacteria	D_1__Proteobacteria	D_2__Gammaproteobacteria	D_3__Xanthomonadales	D_4__uncultured	D_5__uncultured bacterium	D_6__uncultured bacterium
sp55726	-0.621089	5.86e-09	D_0__Bacteria	D_1__Proteobacteria	D_2__Alphaproteobacteria	D_3__Rickettsiales	D_4__EF100-94H03	D_5__uncultured proteobacterium	D_6__uncultured proteobacterium
sp58141	-0.62826	3.46e-09	D_0__Bacteria	D_1__Planctomycetes	D_2__Planctomycetacia	D_3__Planctomycetales	D_4__Planctomycetaceae	D_5__uncultured	D_6__bacterium enrichment culture clone auto84_4W
sp61094	-0.620365	6.17e-09	D_0__Bacteria	D_1__WD272	D_2__uncultured bacterium	D_3__uncultured bacterium	D_4__uncultured bacterium	D_5__uncultured bacterium	D_6__uncultured bacterium
sp61095	-0.618428	7.09e-09	D_0__Bacteria	D_1__Proteobacteria	D_2__Deltaproteobacteria	D_3__Myxococcales	D_4__Polyangiaceae	D_5__Sorangium	D_6__uncultured proteobacterium
sp76728	-0.641907	1.23e-09	D_0__Bacteria	D_1__Acidobacteria	D_2__Acidobacteria	D_3__Subgroup 3	D_4__Unknown Family	D_5__Candidatus Solibacter	D_6__uncultured bacterium
sp84585	-0.610712	1.22e-08	D_0__Bacteria	D_1__Actinobacteria	D_2__Thermoleophilia	D_3__Solirubrobacterales	D_4__Conexibacteraceae	D_5__Conexibacter	D_6__bacterium enrichment culture clone auto28_4W
*Spearman's rank correlation is a nonparametric test for ranked variables, which we used to test relationships between abundance data and a continuous variable (pH). We retained taxa with a rho value > 0.6 and < -0.6

## Sheet: High Country
High Country significant taxa
OTU	Z *	p-value	Phylum	Class	Family	Genus	Species
JF135243.1.1336	10.3861	1.52634e-20	D_1__Actinobacteria	D_2__Actinobacteria	D_4__Acidothermaceae	D_5__Acidothermus	D_6__uncultured bacterium
EU133137.1.1328	9.68721	9.08799e-18	D_1__Actinobacteria	D_2__Actinobacteria	D_4__Acidothermaceae	D_5__Acidothermus	D_6__uncultured bacterium
AB254798.1.1294	9.58147	1.27209e-17	D_1__Actinobacteria	D_2__Thermoleophilia	D_4__YNPFFP1	D_5__uncultured bacterium	D_6__uncultured bacterium
AF524859.1.1357	9.58561	1.27209e-17	D_1__Acidobacteria	D_2__Acidobacteria	D_4__Acidobacteriaceae (Subgroup 1)	D_5__uncultured	D_6__uncultured bacterium
JF199326.1.1334	9.41095	5.22992e-17	D_1__Actinobacteria	D_2__Actinobacteria	D_4__Acidothermaceae	D_5__Acidothermus	D_6__uncultured bacterium
New.ReferenceOTU2432	9.34221	8.3632e-17	D_1__Actinobacteria	D_2__Thermoleophilia	D_4__YNPFFP1	D_5__uncultured bacterium	D_6__uncultured bacterium
EF018714.1.1383	9.15639	3.17105e-16	D_1__Acidobacteria	D_2__Acidobacteria	D_4__uncultured bacterium	D_5__uncultured bacterium	D_6__uncultured bacterium
New.ReferenceOTU1230	9.1098	4.38965e-16	D_1__Actinobacteria	D_2__Actinobacteria	D_4__Acidothermaceae	D_5__Acidothermus	D_6__uncultured bacterium
JX505092.1.1469	9.03771	7.73572e-16	D_1__Actinobacteria	D_2__Thermoleophilia	D_4__uncultured	D_5__uncultured Solirubrobacter sp.	D_6__uncultured Solirubrobacter sp.
EF018541.1.1364	8.97037	1.3098e-15	D_1__Acidobacteria	D_2__Acidobacteria	D_4__Acidobacteriaceae (Subgroup 1)	D_5__uncultured	D_6__uncultured bacterium
JN023364.1.1435	8.86508	2.90425e-15	D_1__Proteobacteria	D_2__Alphaproteobacteria	D_4__Caulobacteraceae	D_5__uncultured	D_6__uncultured bacterium
AF016407.1.1411	8.77555	6.03001e-15	D_1__Actinobacteria	D_2__Actinobacteria	D_4__Mycobacteriaceae	D_5__Mycobacterium	D_6__uncultured bacterium
HM306174.1.1334	8.71896	9.33262e-15	D_1__Actinobacteria	D_2__Actinobacteria	D_4__Acidothermaceae	D_5__Acidothermus	D_6__uncultured bacterium
JN023912.1.1455	8.63685	1.70732e-14	D_1__Acidobacteria	D_2__Acidobacteria	D_4__Acidobacteriaceae (Subgroup 1)	D_5__uncultured	D_6__uncultured Acidobacteria bacterium
AF391984.1.1444	8.59656	2.2994e-14	D_1__Actinobacteria	D_2__Thermoleophilia	D_4__480-2	D_5__uncultured bacterium	D_6__uncultured bacterium
EF516329.1.1488	8.49186	5.40785e-14	D_1__Verrucomicrobia	D_2__Spartobacteria	D_4__DA101 soil group	D_5__uncultured bacterium	D_6__uncultured bacterium
JF833840.1.1468	8.44365	7.78977e-14	D_1__Actinobacteria	D_2__Actinobacteria	D_4__Acidothermaceae	D_5__Acidothermus	D_6__Thermomonosporaceae bacterium YE4-D4-16-CH2
EF516364.1.1456	8.43238	8.18815e-14	D_1__Actinobacteria	D_2__Thermoleophilia	D_4__YNPFFP1	D_5__uncultured bacterium	D_6__uncultured bacterium
JN540261.1.1463	8.33069	1.85858e-13	D_1__Acidobacteria	D_2__Acidobacteria	D_4__uncultured Acidobacteria bacterium	D_5__uncultured Acidobacteria bacterium	D_6__uncultured Acidobacteria bacterium
GU731335.1.1403	8.31503	2.03276e-13	D_1__Actinobacteria	D_2__Thermoleophilia	D_4__Conexibacteraceae	D_5__Conexibacter	D_6__bacterium enrichment culture clone auto28_4W
New.ReferenceOTU1722	8.29397	2.33023e-13	D_1__Actinobacteria	D_2__Actinobacteria	D_4__Acidothermaceae	D_5__Acidothermus	D_6__uncultured actinobacterium
AY326627.1.1447	8.12206	9.37575e-13	D_1__Actinobacteria	D_2__Acidimicrobiia	D_4__uncultured	D_5__uncultured soil bacterium	D_6__uncultured soil bacterium
JN023401.1.1453	8.02226	2.04507e-12	D_1__Acidobacteria	D_2__Acidobacteria	D_4__Acidobacteriaceae (Subgroup 1)	D_5__Granulicella	D_6__uncultured bacterium
KF225964.1.1006	8.01063	2.16768e-12	D_1__Actinobacteria	D_2__Thermoleophilia	D_4__TM146	D_5__uncultured Actinomycetales bacterium	D_6__uncultured Actinomycetales bacterium
DQ450699.1.1319	7.95473	3.29236e-12	D_1__Acidobacteria	D_2__Acidobacteria	D_4__uncultured Acidobacteria bacterium	D_5__uncultured Acidobacteria bacterium	D_6__uncultured Acidobacteria bacterium
EF018664.1.1364	7.63872	3.53598e-11	D_1__Acidobacteria	D_2__Acidobacteria	D_4__Acidobacteriaceae (Subgroup 1)	D_5__uncultured	D_6__uncultured bacterium
EF019349.1.1380	7.60995	4.16685e-11	D_1__Actinobacteria	D_2__Thermoleophilia	D_4__uncultured	D_5__uncultured bacterium	D_6__uncultured bacterium
AY913367.1.1444	7.5319	7.38802e-11	D_1__Proteobacteria	D_2__Alphaproteobacteria	D_4__alphaI cluster	D_5__uncultured bacterium	D_6__uncultured bacterium
JN024067.1.1457	7.51971	7.89097e-11	D_1__Acidobacteria	D_2__Acidobacteria	D_4__Acidobacteriaceae (Subgroup 1)	D_5__uncultured	D_6__uncultured forest soil bacterium
EF516015.1.1421	7.49691	8.91048e-11	D_1__Acidobacteria	D_2__Acidobacteria	D_4__Acidobacteriaceae (Subgroup 1)	D_5__uncultured	D_6__uncultured Acidobacteria bacterium
FJ004656.1.1350	7.4854	9.48411e-11	D_1__Acidobacteria	D_2__Acidobacteria	D_4__uncultured bacterium	D_5__uncultured bacterium	D_6__uncultured bacterium
New.ReferenceOTU367	7.42975	1.31516e-10	D_1__Actinobacteria	D_2__Thermoleophilia	D_4__uncultured	D_5__uncultured actinobacterium	D_6__uncultured actinobacterium
JX505244.1.1431	7.39314	1.682e-10	D_1__Chloroflexi	D_2__Ktedonobacteria	D_4__HSB OF53-F07	D_5__uncultured Ktedonobacter sp.	D_6__uncultured Ktedonobacter sp.
JN023206.1.1485	7.3376	2.40941e-10	D_1__Proteobacteria	D_2__Gammaproteobacteria	D_4__uncultured	D_5__uncultured proteobacterium	D_6__uncultured proteobacterium
FJ466264.1.1437	7.33395	2.42548e-10	D_1__Acidobacteria	D_2__Acidobacteria	D_4__Acidobacteriaceae (Subgroup 1)	D_5__uncultured	D_6__uncultured bacterium
GQ264209.1.1477	7.32701	2.50339e-10	D_1__Proteobacteria	D_2__Gammaproteobacteria	D_4__uncultured	D_5__uncultured bacterium	D_6__uncultured bacterium
HQ598778.1.1456	7.31874	2.61031e-10	D_1__Acidobacteria	D_2__Acidobacteria	D_4__Acidobacteriaceae (Subgroup 1)	D_5__uncultured	D_6__uncultured Acidobacteria bacterium
DQ829637.1.1462	7.30505	2.83472e-10	D_1__Acidobacteria	D_2__Acidobacteria	D_4__Acidobacteriaceae (Subgroup 1)	D_5__Candidatus Koribacter	D_6__uncultured bacterium
JX025750.1.1443	7.26879	3.57256e-10	D_1__Gemmatimonadetes	D_2__Gemmatimonadetes	D_4__Gemmatimonadaceae	D_5__uncultured	D_6__uncultured bacterium
EF018975.1.1345	7.25007	4.02797e-10	D_1__Acidobacteria	D_2__Acidobacteria	D_4__Unknown Family	D_5__Candidatus Solibacter	D_6__uncultured bacterium
GQ264192.1.1372	7.22574	4.65011e-10	D_1__Acidobacteria	D_2__Acidobacteria	D_4__Acidobacteriaceae (Subgroup 1)	D_5__Acidobacterium	D_6__uncultured bacterium
JN023467.1.1452	7.18596	6.01594e-10	D_1__Acidobacteria	D_2__Acidobacteria	D_4__Acidobacteriaceae (Subgroup 1)	D_5__Acidobacterium	D_6__uncultured bacterium
GU731329.1.1337	7.15877	7.09762e-10	D_1__Proteobacteria	D_2__Alphaproteobacteria	D_4__Caulobacteraceae	D_5__uncultured	D_6__bacterium enrichment culture clone auto195_4W
EF019068.1.1368	7.1153	9.42731e-10	D_1__Acidobacteria	D_2__Acidobacteria	D_4__Unknown Family	D_5__Candidatus Solibacter	D_6__uncultured bacterium
New.ReferenceOTU2430	7.11073	9.59219e-10	D_1__Actinobacteria	D_2__Thermoleophilia	D_4__480-2	D_5__uncultured bacterium	D_6__uncultured bacterium
DQ450736.1.1371	7.10073	1.00001e-09	D_1__Chloroflexi	D_2__Ktedonobacteria	D_4__HSB OF53-F07	D_5__uncultured Chloroflexi bacterium	D_6__uncultured Chloroflexi bacterium
JN023576.1.1457	7.09012	1.06364e-09	D_1__Acidobacteria	D_2__Acidobacteria	D_4__Acidobacteriaceae (Subgroup 1)	D_5__Acidicapsa	D_6__Acidicapsa sp. CE1
JN023218.1.1488	7.07364	1.18044e-09	D_1__Proteobacteria	D_2__Gammaproteobacteria	D_4__uncultured	D_5__uncultured bacterium	D_6__uncultured bacterium
New.ReferenceOTU1125	7.06459	1.24173e-09	D_1__Bacteroidetes	D_2__Sphingobacteriia	D_4__Chitinophagaceae	D_5__Chitinophaga	D_6__uncultured bacterium
New.ReferenceOTU2336	7.03298	1.53607e-09	D_1__Actinobacteria	D_2__Acidimicrobiia	D_4__uncultured	D_5__uncultured bacterium	D_6__uncultured bacterium
AY913238.1.1429	6.95155	2.56212e-09	D_1__Acidobacteria	D_2__Acidobacteria	D_4__Acidobacteriaceae (Subgroup 1)	D_5__Telmatobacter	D_6__uncultured bacterium
JN023163.1.1454	6.93796	2.78386e-09	D_1__Actinobacteria	D_2__Actinobacteria	D_4__Microbacteriaceae	D_5__Frigoribacterium	D_6__uncultured bacterium
EF019895.1.1379	6.92354	3.0425e-09	D_1__Proteobacteria	D_2__Betaproteobacteria	D_4__uncultured bacterium	D_5__uncultured bacterium	D_6__uncultured bacterium
EF516643.1.1482	6.85259	4.82164e-09	D_1__Verrucomicrobia	D_2__Spartobacteria	D_4__DA101 soil group	D_5__uncultured Verrucomicrobia bacterium	D_6__uncultured Verrucomicrobia bacterium
AY913402.1.1429	6.85016	4.84348e-09	D_1__Actinobacteria	D_2__Actinobacteria	D_4__Acidothermaceae	D_5__Acidothermus	D_6__uncultured forest soil bacterium
New.ReferenceOTU757	6.83678	5.25313e-09	D_1__Acidobacteria	D_2__Acidobacteria	D_4__Unknown Family	D_5__Bryobacter	D_6__uncultured bacterium
JN023603.1.1454	6.82175	5.69428e-09	D_1__Acidobacteria	D_2__Acidobacteria	D_4__Acidobacteriaceae (Subgroup 1)	D_5__Telmatobacter	D_6__uncultured bacterium
EF018685.1.1330	6.79178	6.8496e-09	D_1__Proteobacteria	D_2__TA18	D_4__uncultured Acidobacteria bacterium	D_5__uncultured Acidobacteria bacterium	D_6__uncultured Acidobacteria bacterium
EU150240.1.1498	6.78332	7.09794e-09	D_1__Acidobacteria	D_2__Acidobacteria	D_4__uncultured bacterium	D_5__uncultured bacterium	D_6__uncultured bacterium
AY963303.1.1452	6.78486	7.09794e-09	D_1__Acidobacteria	D_2__Acidobacteria	D_4__uncultured bacterium	D_5__uncultured bacterium	D_6__uncultured bacterium
AY963468.1.1455	6.77855	7.12978e-09	D_1__Acidobacteria	D_2__Acidobacteria	D_4__uncultured bacterium	D_5__uncultured bacterium	D_6__uncultured bacterium
DQ450725.1.1358	6.77783	7.12978e-09	D_1__Chloroflexi	D_2__KD4-96	D_4__uncultured Chloroflexi bacterium	D_5__uncultured Chloroflexi bacterium	D_6__uncultured Chloroflexi bacterium
JN023174.1.1455	6.75984	7.90028e-09	D_1__Acidobacteria	D_2__Acidobacteria	D_4__Acidobacteriaceae (Subgroup 1)	D_5__Granulicella	D_6__uncultured bacterium
JN023102.1.1455	6.75575	8.03971e-09	D_1__Acidobacteria	D_2__Acidobacteria	D_4__Acidobacteriaceae (Subgroup 1)	D_5__uncultured	D_6__uncultured bacterium
JN409064.1.1459	6.74212	8.73888e-09	D_1__Proteobacteria	D_2__Gammaproteobacteria	D_4__uncultured	D_5__uncultured bacterium	D_6__uncultured bacterium
JN023546.1.1443	6.73165	9.29366e-09	D_1__Proteobacteria	D_2__Alphaproteobacteria	D_4__Rhodospirillaceae	D_5__Inquilinus	D_6__uncultured alpha proteobacterium
EU432170.1.1461	6.71379	1.03801e-08	D_1__Proteobacteria	D_2__Betaproteobacteria	D_4__Comamonadaceae	D_5__Simplicispira	D_6__uncultured bacterium
New.CleanUp.ReferenceOTU514631	6.71254	1.03801e-08	D_1__Actinobacteria	D_2__Acidimicrobiia	D_4__uncultured	D_5__uncultured bacterium	D_6__uncultured bacterium
New.ReferenceOTU924	6.68688	1.21588e-08	D_1__Actinobacteria	D_2__Actinobacteria	D_4__Acidothermaceae	D_5__Acidothermus	D_6__uncultured bacterium
DQ450700.1.1342	6.66555	1.36151e-08	D_1__Acidobacteria	D_2__Acidobacteria	D_4__Acidobacteriaceae (Subgroup 1)	D_5__uncultured	D_6__uncultured bacterium
EF019950.1.1348	6.64757	1.50925e-08	D_1__Proteobacteria	D_2__TA18	D_4__uncultured bacterium	D_5__uncultured bacterium	D_6__uncultured bacterium
New.ReferenceOTU2304	6.64615	1.50958e-08	D_1__Actinobacteria	D_2__Actinobacteria	D_4__Acidothermaceae	D_5__Acidothermus	D_6__uncultured bacterium
AY963454.1.1425	6.59423	2.10512e-08	D_1__Acidobacteria	D_2__Acidobacteria	D_4__Acidobacteriaceae (Subgroup 1)	D_5__uncultured	D_6__uncultured Holophaga sp.
HQ598860.1.1454	6.57185	2.40265e-08	D_1__Acidobacteria	D_2__Acidobacteria	D_4__Acidobacteriaceae (Subgroup 1)	D_5__Granulicella	D_6__uncultured Acidobacteria bacterium
HQ598193.1.1455	6.54616	2.75416e-08	D_1__Acidobacteria	D_2__Acidobacteria	D_4__Acidobacteriaceae (Subgroup 1)	D_5__Telmatobacter	D_6__uncultured Acidobacteria bacterium
New.ReferenceOTU1020	6.54712	2.75416e-08	D_1__Actinobacteria	D_2__Actinobacteria	D_4__Acidothermaceae	D_5__Acidothermus	D_6__uncultured bacterium
JF833476.1.1392	6.51451	3.34356e-08	D_1__Proteobacteria	D_2__Alphaproteobacteria	D_4__DUNssu371	D_5__uncultured Gemmatimonadetes bacterium	D_6__uncultured Gemmatimonadetes bacterium
New.ReferenceOTU2261	6.50924	3.43352e-08	D_1__Actinobacteria	D_2__Thermoleophilia	D_4__YNPFFP1	D_5__uncultured bacterium	D_6__uncultured bacterium
GQ056322.1.1358	6.46096	4.53546e-08	D_1__Proteobacteria	D_2__Gammaproteobacteria	D_4__uncultured	D_5__uncultured bacterium	D_6__uncultured bacterium
DQ450718.1.1379	6.43241	5.30159e-08	D_1__Acidobacteria	D_2__Acidobacteria	D_4__Acidobacteriaceae (Subgroup 1)	D_5__uncultured	D_6__uncultured Acidobacteria bacterium
GU134915.1.1412	6.42875	5.38776e-08	D_1__Proteobacteria	D_2__Alphaproteobacteria	D_4__Rhodospirillaceae	D_5__Skermanella	D_6__bacterium enrichment culture clone SBIa17
HM062461.1.1420	6.42447	5.49847e-08	D_1__Acidobacteria	D_2__Acidobacteria	D_4__Acidobacteriaceae (Subgroup 1)	D_5__uncultured	D_6__uncultured bacterium
JX504928.1.1441	6.37931	7.22229e-08	D_1__Actinobacteria	D_2__Actinobacteria	D_4__Acidothermaceae	D_5__Acidothermus	D_6__uncultured Actinoallomurus sp.
JF265850.1.1359	6.35888	8.18829e-08	D_1__Proteobacteria	D_2__Gammaproteobacteria	D_4__uncultured	D_5__uncultured bacterium	D_6__uncultured bacterium
HM061995.1.1417	6.34168	9.08824e-08	D_1__Acidobacteria	D_2__Acidobacteria	D_4__Unknown Family	D_5__Candidatus Solibacter	D_6__uncultured bacterium
AY326625.1.1441	6.31519	1.06305e-07	D_1__Actinobacteria	D_2__Actinobacteria	D_4__Acidothermaceae	D_5__Acidothermus	D_6__uncultured soil bacterium
JX505123.1.1442	6.26278	1.45752e-07	D_1__Chloroflexi	D_2__Ktedonobacteria	D_4__HSB OF53-F07	D_5__uncultured Ktedonobacter sp.	D_6__uncultured Ktedonobacter sp.
L43598.1.1452	6.24076	1.65265e-07	D_1__Actinobacteria	D_2__Actinobacteria	D_4__Frankiaceae	D_5__Jatrophihabitans	D_6__uncultured bacterium
HQ598810.1.1472	6.2398	1.65265e-07	D_1__Acidobacteria	D_2__Acidobacteria	D_4__Acidobacteriaceae (Subgroup 1)	D_5__uncultured	D_6__uncultured bacterium
New.ReferenceOTU1380	6.2328	1.71599e-07	D_1__Actinobacteria	D_2__Actinobacteria	D_4__Acidothermaceae	D_5__Acidothermus	D_6__uncultured bacterium
JQ010850.1.1428	6.22631	1.77606e-07	D_1__Proteobacteria	D_2__Betaproteobacteria	D_4__Oxalobacteraceae	D_5__Massilia	D_6__uncultured bacterium
New.ReferenceOTU1681	6.20639	2.00245e-07	D_1__Proteobacteria	D_2__Alphaproteobacteria	D_4__mitochondria	D_5__Rhynchosporium agropyri	D_6__Rhynchosporium agropyri
FJ466097.1.1443	6.20204	2.03277e-07	D_1__Acidobacteria	D_2__Acidobacteria	D_4__Unknown Family	D_5__Bryobacter	D_6__uncultured bacterium
HG529153.1.1271	6.18384	2.24816e-07	D_1__Actinobacteria	D_2__Acidimicrobiia	D_4__uncultured	D_5__uncultured bacterium	D_6__uncultured bacterium
EU134577.1.1380	6.17958	2.29417e-07	D_1__Proteobacteria	D_2__Deltaproteobacteria	D_4__Polyangiaceae	D_5__Sorangium	D_6__uncultured bacterium
New.CleanUp.ReferenceOTU520100	6.17809	2.30053e-07	D_1__Proteobacteria	D_2__Alphaproteobacteria	D_4__mitochondria	D_5__Talaromyces phialosporus	D_6__Talaromyces phialosporus
HQ597813.1.1472	6.17323	2.34435e-07	D_1__Acidobacteria	D_2__Acidobacteria	D_4__Acidobacteriaceae (Subgroup 1)	D_5__uncultured	D_6__uncultured bacterium
JN023704.1.1456	6.17301	2.34435e-07	D_1__Acidobacteria	D_2__Acidobacteria	D_4__Acidobacteriaceae (Subgroup 1)	D_5__uncultured	D_6__uncultured bacterium
FJ624928.1.1478	6.16985	2.37611e-07	D_1__Acidobacteria	D_2__Acidobacteria	D_4__Acidobacteriaceae (Subgroup 1)	D_5__uncultured	D_6__uncultured Acidobacteria bacterium
New.ReferenceOTU1799	6.16465	2.41261e-07	D_1__Acidobacteria	D_2__Acidobacteria	D_4__uncultured bacterium	D_5__uncultured bacterium	D_6__uncultured bacterium
New.CleanUp.ReferenceOTU266445	6.16483	2.41261e-07	D_1__Proteobacteria	D_2__Deltaproteobacteria	D_4__Polyangiaceae	D_5__Sorangium	D_6__uncultured delta proteobacterium
New.CleanUp.ReferenceOTU484469	6.16327	2.41397e-07	D_1__Bacteroidetes	D_2__Sphingobacteriia	D_4__Chitinophagaceae	D_5__uncultured	D_6__uncultured bacterium
New.ReferenceOTU1098	6.15676	2.49933e-07	D_1__Chloroflexi	D_2__Ktedonobacteria	D_4__HSB OF53-F07	D_5__uncultured bacterium	D_6__uncultured bacterium
New.CleanUp.ReferenceOTU819390	6.15278	2.54681e-07	D_1__Acidobacteria	D_2__Acidobacteria	D_4__Unknown Family	D_5__Candidatus Solibacter	D_6__uncultured bacterium
FJ466197.1.1425	6.14997	2.54723e-07	D_1__Acidobacteria	D_2__Acidobacteria	D_4__Unknown Family	D_5__Bryobacter	D_6__uncultured bacterium
EF019275.1.1352	6.14979	2.54723e-07	D_1__Proteobacteria	D_2__Alphaproteobacteria	D_4__Rhizobiales Incertae Sedis	D_5__Rhizomicrobium	D_6__uncultured alpha proteobacterium
JF833853.1.1491	6.13399	2.74588e-07	D_1__Verrucomicrobia	D_2__Verrucomicrobia Incertae Sedis	D_4__Unknown Family	D_5__Candidatus Methylacidiphilum	D_6__uncultured bacterium
New.CleanUp.ReferenceOTU576496	6.1343	2.74588e-07	D_1__Planctomycetes	D_2__Planctomycetacia	D_4__Planctomycetaceae	D_5__uncultured	D_6__bacterium enrichment culture clone auto84_4W
New.CleanUp.ReferenceOTU403218	6.13159	2.77086e-07	D_1__Chloroflexi	D_2__Ktedonobacteria	D_4__uncultured bacterium	D_5__uncultured bacterium	D_6__uncultured bacterium
DQ303278.1.1467	6.11885	2.96307e-07	D_1__Actinobacteria	D_2__Actinobacteria	D_4__Acidothermaceae	D_5__Acidothermus	D_6__uncultured actinobacterium
DQ450766.1.1345	6.11808	2.96307e-07	D_1__Proteobacteria	D_2__Alphaproteobacteria	D_4__Acetobacteraceae	D_5__uncultured	D_6__uncultured alpha proteobacterium
JF429041.1.1523	6.10495	3.17982e-07	D_1__Verrucomicrobia	D_2__OPB35 soil group	D_4__uncultured bacterium	D_5__uncultured bacterium	D_6__uncultured bacterium
JN023301.1.1463	6.09553	3.3365e-07	D_1__Proteobacteria	D_2__Alphaproteobacteria	D_4__DA111	D_5__uncultured bacterium	D_6__uncultured bacterium
EF019618.1.1333	6.08785	3.47798e-07	D_1__Proteobacteria	D_2__Alphaproteobacteria	D_4__Rhizobiales Incertae Sedis	D_5__Candidatus Liberibacter	D_6__uncultured bacterium
FJ479334.1.1445	6.04634	4.42744e-07	D_1__Proteobacteria	D_2__Alphaproteobacteria	D_4__Bradyrhizobiaceae	D_5__uncultured	D_6__uncultured bacterium
DQ450785.1.1411	6.04426	4.45974e-07	D_1__Verrucomicrobia	D_2__S-BQ2-57 soil group	D_4__uncultured bacterium	D_5__uncultured bacterium	D_6__uncultured bacterium
HM270154.1.1352	6.03031	4.83518e-07	D_1__Actinobacteria	D_2__Thermoleophilia	D_4__TM146	D_5__uncultured Actinomycetales bacterium	D_6__uncultured Actinomycetales bacterium
New.CleanUp.ReferenceOTU525169	6.00553	5.57296e-07	D_1__Proteobacteria	D_2__Gammaproteobacteria	D_4__uncultured	D_5__uncultured bacterium	D_6__uncultured bacterium
*The Wald test is a parametric test that we used to assess relationships between abundance data and two categories (high country and low country). A higher value (Z) indicates a stronger correlation. We retained taxa with Z > 6

## Sheet: Low Country
Low Country significant taxa
OTU	Z *	p-value	Phylum	Class	Family	Genus	Species
HQ178875.1.1501	9.26431	1.49183e-16	D_1__Proteobacteria	D_2__Deltaproteobacteria	D_4__Desulfuromonadaceae	D_5__Pelobacter	D_6__uncultured bacterium
EF019974.1.1386	9.17471	3.01031e-16	D_1__Bacteroidetes	D_2__Sphingobacteriia	D_4__Saprospiraceae	D_5__uncultured	D_6__uncultured bacterium
EF020029.1.1380	8.94646	1.5017e-15	D_1__Bacteroidetes	D_2__Sphingobacteriia	D_4__Saprospiraceae	D_5__uncultured	D_6__uncultured bacterium
GQ214112.1.1444	8.65998	1.47624e-14	D_1__Actinobacteria	D_2__Actinobacteria	D_4__Micrococcaceae	D_5__Arthrobacter	D_6__uncultured bacterium
EU134576.1.1343	7.77946	1.29125e-11	D_1__Chloroflexi	D_2__KD4-96	D_4__uncultured bacterium	D_5__uncultured bacterium	D_6__uncultured bacterium
EU449747.1.1470	7.65119	3.41631e-11	D_1__Proteobacteria	D_2__Betaproteobacteria	D_4__Nitrosomonadaceae	D_5__uncultured	D_6__uncultured Nitrosomonadales bacterium
JN038799.1.1550	7.64061	3.53597e-11	D_1__Verrucomicrobia	D_2__OPB35 soil group	D_4__uncultured Verrucomicrobia bacterium	D_5__uncultured Verrucomicrobia bacterium	D_6__uncultured Verrucomicrobia bacterium
EU335220.1.1487	7.62554	3.80147e-11	D_1__Bacteroidetes	D_2__Sphingobacteriia	D_4__AKYH767	D_5__uncultured bacterium	D_6__uncultured bacterium
FQ659953.1.1390	7.50967	8.29639e-11	D_1__Verrucomicrobia	D_2__OPB35 soil group	D_4__uncultured bacterium	D_5__uncultured bacterium	D_6__uncultured bacterium
EU644184.1.1411	7.44443	1.26298e-10	D_1__Proteobacteria	D_2__Alphaproteobacteria	D_4__Rhizobiales Incertae Sedis	D_5__Bauldia	D_6__uncultured bacterium
EF020137.1.1381	7.4399	1.27591e-10	D_1__Bacteroidetes	D_2__Sphingobacteriia	D_4__AKYH767	D_5__uncultured bacterium	D_6__uncultured bacterium
JX222745.1.1395	7.43197	1.31516e-10	D_1__Proteobacteria	D_2__Deltaproteobacteria	D_4__AKYG597	D_5__uncultured bacterium	D_6__uncultured bacterium
HM445086.1.1377	7.39123	1.682e-10	D_1__Acidobacteria	D_2__Subgroup 22	D_4__uncultured bacterium	D_5__uncultured bacterium	D_6__uncultured bacterium
EU135570.1.1394	7.35992	2.08241e-10	D_1__Candidate division WS3	D_2__uncultured bacterium	D_4__uncultured bacterium	D_5__uncultured bacterium	D_6__uncultured bacterium
EU133574.1.1362	7.27152	3.56693e-10	D_1__Actinobacteria	D_2__Thermoleophilia	D_4__uncultured	D_5__uncultured bacterium	D_6__uncultured bacterium
EF020096.1.1339	7.23869	4.30276e-10	D_1__Proteobacteria	D_2__Alphaproteobacteria	D_4__Elev-16S-1546	D_5__uncultured proteobacterium	D_6__uncultured proteobacterium
KC554446.1.1516	7.19374	5.7806e-10	D_1__Actinobacteria	D_2__Actinobacteria	D_4__Thermomonosporaceae	D_5__Actinocorallia	D_6__uncultured bacterium
JF145343.1.1340	7.17251	6.52712e-10	D_1__Actinobacteria	D_2__MB-A2-108	D_4__uncultured bacterium	D_5__uncultured bacterium	D_6__uncultured bacterium
FJ478568.1.1520	7.11601	9.42731e-10	D_1__Proteobacteria	D_2__Deltaproteobacteria	D_4__Haliangiaceae	D_5__Haliangium	D_6__uncultured bacterium
EU135566.1.1411	7.10194	1.00001e-09	D_1__Candidate division WS3	D_2__uncultured bacterium	D_4__uncultured bacterium	D_5__uncultured bacterium	D_6__uncultured bacterium
EU135167.1.1337	7.01531	1.71873e-09	D_1__Planctomycetes	D_2__OM190	D_4__uncultured bacterium	D_5__uncultured bacterium	D_6__uncultured bacterium
EU881096.1.1452	6.99148	2.00919e-09	D_1__Proteobacteria	D_2__Alphaproteobacteria	D_4__Rhodospirillales Incertae Sedis	D_5__Reyranella	D_6__uncultured proteobacterium
JF219560.1.1314	6.98277	2.10858e-09	D_1__Chloroflexi	D_2__TK10	D_4__uncultured Chloroflexi bacterium	D_5__uncultured Chloroflexi bacterium	D_6__uncultured Chloroflexi bacterium
JQ782930.1.1337	6.97493	2.19952e-09	D_1__Actinobacteria	D_2__Actinobacteria	D_4__Intrasporangiaceae	D_5__Terrabacter	D_6__Terracoccus sp. WPCB166
EF019971.1.1362	6.87517	4.22182e-09	D_1__Proteobacteria	D_2__Gammaproteobacteria	D_4__uncultured	D_5__uncultured proteobacterium	D_6__uncultured proteobacterium
DQ128802.1.1430	6.86436	4.49659e-09	D_1__Actinobacteria	D_2__Thermoleophilia	D_4__uncultured	D_5__uncultured soil bacterium	D_6__uncultured soil bacterium
HQ597669.1.1508	6.83242	5.35028e-09	D_1__Acidobacteria	D_2__Acidobacteria	D_4__uncultured Acidobacteria bacterium	D_5__uncultured Acidobacteria bacterium	D_6__uncultured Acidobacteria bacterium
JF146888.1.1343	6.8064	6.26154e-09	D_1__Actinobacteria	D_2__Actinobacteria	D_4__Intrasporangiaceae	D_5__Janibacter	D_6__Janibacter sp. YY-1
EF018828.1.1354	6.78035	7.12978e-09	D_1__Acidobacteria	D_2__Acidobacteria	D_4__RB41	D_5__uncultured bacterium	D_6__uncultured bacterium
FJ208845.1.1368	6.76366	7.77848e-09	D_1__Planctomycetes	D_2__OM190	D_4__uncultured bacterium	D_5__uncultured bacterium	D_6__uncultured bacterium
HQ011714.1.1210	6.68647	1.21588e-08	D_1__Bacteroidetes	D_2__Cytophagia	D_4__Cytophagaceae	D_5__Adhaeribacter	D_6__uncultured bacterium
EU134448.1.1297	6.6672	1.3595e-08	D_1__Proteobacteria	D_2__Deltaproteobacteria	D_4__uncultured	D_5__uncultured bacterium	D_6__uncultured bacterium
EU881183.1.1514	6.66745	1.3595e-08	D_1__Proteobacteria	D_2__Deltaproteobacteria	D_4__Haliangiaceae	D_5__Haliangium	D_6__uncultured bacterium
EU134380.1.1382	6.66341	1.36823e-08	D_1__Proteobacteria	D_2__Deltaproteobacteria	D_4__uncultured bacterium	D_5__uncultured bacterium	D_6__uncultured bacterium
JN177952.1.1443	6.63779	1.58278e-08	D_1__Actinobacteria	D_2__Actinobacteria	D_4__Pseudonocardiaceae	D_5__Pseudonocardia	D_6__uncultured bacterium
JN615829.1.1356	6.59071	2.13579e-08	D_1__Proteobacteria	D_2__Betaproteobacteria	D_4__Nitrosomonadaceae	D_5__uncultured	D_6__uncultured bacterium
FQ659837.1.1380	6.56978	2.41437e-08	D_1__Proteobacteria	D_2__Deltaproteobacteria	D_4__Desulfobulbaceae	D_5__Desulfocapsa	D_6__uncultured soil bacterium
AF432626.1.1343	6.54975	2.73682e-08	D_1__Gemmatimonadetes	D_2__Gemmatimonadetes	D_4__Gemmatimonadaceae	D_5__uncultured	D_6__uncultured bacterium
JF266507.1.1381	6.52536	3.1374e-08	D_1__Proteobacteria	D_2__Deltaproteobacteria	D_4__uncultured bacterium	D_5__uncultured bacterium	D_6__uncultured bacterium
EU135437.1.1368	6.48941	3.88408e-08	D_1__Verrucomicrobia	D_2__OPB35 soil group	D_4__uncultured bacterium	D_5__uncultured bacterium	D_6__uncultured bacterium
KC554698.1.1553	6.48723	3.90748e-08	D_1__Actinobacteria	D_2__Acidimicrobiia	D_4__uncultured	D_5__uncultured bacterium	D_6__uncultured bacterium
HQ397547.1.1506	6.48482	3.93735e-08	D_1__Firmicutes	D_2__Bacilli	D_4__Bacillaceae	D_5__Bacillus	D_6__uncultured bacterium
JN562355.1.1308	6.48332	3.94385e-08	D_1__Thaumarchaeota	D_2__Soil Crenarchaeotic Group(SCG)	D_4__uncultured compost archaeon	D_5__uncultured compost archaeon	D_6__uncultured compost archaeon
New.ReferenceOTU1280	6.45213	4.76895e-08	D_1__Candidate division WS3	D_2__uncultured bacterium	D_4__uncultured bacterium	D_5__uncultured bacterium	D_6__uncultured bacterium
EU135043.1.1309	6.45041	4.78451e-08	D_1__Planctomycetes	D_2__Phycisphaerae	D_4__uncultured bacterium	D_5__uncultured bacterium	D_6__uncultured bacterium
EF516745.1.1458	6.44712	4.8502e-08	D_1__Proteobacteria	D_2__Alphaproteobacteria	D_4__DA111	D_5__uncultured alpha proteobacterium	D_6__uncultured alpha proteobacterium
JN178836.1.1476	6.41142	5.94397e-08	D_1__Proteobacteria	D_2__Alphaproteobacteria	D_4__Phyllobacteriaceae	D_5__Mesorhizobium	D_6__Mesorhizobium sp. MQ23 II
AY922129.1.1392	6.38384	7.06556e-08	D_1__Actinobacteria	D_2__Actinobacteria	D_4__Sporichthyaceae	D_5__hgcI clade	D_6__uncultured bacterium
EU132865.1.1266	6.33589	9.36616e-08	D_1__Actinobacteria	D_2__Thermoleophilia	D_4__Gaiellaceae	D_5__Gaiella	D_6__uncultured bacterium
HM459622.1.1441	6.31121	1.08272e-07	D_1__Actinobacteria	D_2__Thermoleophilia	D_4__uncultured	D_5__uncultured bacterium	D_6__uncultured bacterium
EU117054.1.1200	6.28098	1.3061e-07	D_1__Verrucomicrobia	D_2__OPB35 soil group	D_4__uncultured bacterium	D_5__uncultured bacterium	D_6__uncultured bacterium
FJ478762.1.1508	6.24023	1.65265e-07	D_1__Actinobacteria	D_2__Thermoleophilia	D_4__Gaiellaceae	D_5__Gaiella	D_6__uncultured bacterium
EU133535.1.1354	6.20185	2.03277e-07	D_1__Proteobacteria	D_2__Alphaproteobacteria	D_4__Phyllobacteriaceae	D_5__Nitratireductor	D_6__groundwater biofilm bacterium E1
New.ReferenceOTU1305	6.19982	2.04513e-07	D_1__Gemmatimonadetes	D_2__Gemmatimonadetes	D_4__Gemmatimonadaceae	D_5__Gemmatimonas	D_6__uncultured bacterium
FJ479290.1.1516	6.16437	2.4126e-07	D_1__Candidate division WS3	D_2__uncultured bacterium	D_4__uncultured bacterium	D_5__uncultured bacterium	D_6__uncultured bacterium
JF234215.1.1365	6.15062	2.54723e-07	D_1__Actinobacteria	D_2__Thermoleophilia	D_4__uncultured	D_5__uncultured bacterium	D_6__uncultured bacterium
HQ597520.1.1508	6.14613	2.58207e-07	D_1__Proteobacteria	D_2__Alphaproteobacteria	D_4__I-10	D_5__uncultured bacterium	D_6__uncultured bacterium
EF516678.1.1443	6.14568	2.58207e-07	D_1__Gemmatimonadetes	D_2__Gemmatimonadetes	D_4__Gemmatimonadaceae	D_5__Gemmatimonas	D_6__uncultured bacterium
JX225785.1.1324	6.12456	2.87887e-07	D_1__Proteobacteria	D_2__Gammaproteobacteria	D_4__Pseudomonadaceae	D_5__Pseudomonas	D_6__uncultured bacterium
EU665097.1.1441	6.11125	3.07459e-07	D_1__Proteobacteria	D_2__Gammaproteobacteria	D_4__uncultured	D_5__uncultured bacterium	D_6__uncultured bacterium
GQ264295.1.1447	6.09541	3.3365e-07	D_1__Chloroflexi	D_2__S085	D_4__uncultured bacterium	D_5__uncultured bacterium	D_6__uncultured bacterium
New.ReferenceOTU2285	6.07607	3.72188e-07	D_1__Verrucomicrobia	D_2__OPB35 soil group	D_4__uncultured bacterium	D_5__uncultured bacterium	D_6__uncultured bacterium
HM584304.1.1277	6.06965	3.85175e-07	D_1__Proteobacteria	D_2__Gammaproteobacteria	D_4__Xanthomonadaceae	D_5__Dokdonella	D_6__Dokdonella ginsengisoli
EU135126.1.1335	6.02716	4.90312e-07	D_1__Planctomycetes	D_2__OM190	D_4__uncultured bacterium	D_5__uncultured bacterium	D_6__uncultured bacterium
*The Wald test is a parametric test that we used to assess relationships between abundance data and two categories (high country and low country). A higher value (Z) indicates a stronger correlation. We retained taxa with Z > 6
